# Supplementary material for: Ventilator-Associated Pneumonia in Patients with COVID-19: A Systematic Review and Meta-Analysis
Source: Antibiotics (Basel). 2021 May 7;10(5):545. doi: 10.3390/antibiotics10050545 (PMC8150614; doi:10.3390/antibiotics10050545)
Supplement: Supplementary file 1 [file antibiotics-10-00545-s001.zip]

Archive with 7 entries (6 files):
- __MACOSX/
- __MACOSX/._Suppl. 1.docx
- __MACOSX/._Suppl. 3 search output.xlsx
- __MACOSX/._Supplementary Material 2.docx
- Suppl. 1.pdf
- Suppl. 3 search output.xlsx
- Supplementary Material 2.pdf
