# Supplementary material for: Ventilator-Associated Pneumonia in Patients with COVID-19: A Systematic Review and Meta-Analysis
Source: Antibiotics (Basel). 2021 May 7;10(5):545. doi: 10.3390/antibiotics10050545 (PMC8150614; doi:10.3390/antibiotics10050545)
Supplement: Supplementary file 1 [file antibiotics-10-00545-s001.zip › Suppl. 3 search output.xlsx]

## Sheet: Search
Database	First author	Article Title	Journal	Publication Year	DOI	SCREENED FROM FULL TEXT?	INCLUDED?	REASON FOR EXCLUSION (FULL TEXT ONLY)
Pubmed	Sommerstein R	Risk of SARS-CoV-2 transmission by aerosols, the rational use of masks, and protection of healthcare workers from COVID-19	Antimicrob Resist Infect Control	2020	10.1186/s13756-020-00763-0	NO	NO
Pubmed	Uddin M	SARS-CoV-2/COVID-19: Viral Genomics, Epidemiology, Vaccines, and Therapeutic Interventions	Viruses	2020	10.3390/v12050526	NO	NO
Pubmed	Phua J	Intensive care management of coronavirus disease 2019 (COVID-19): challenges and recommendations	Lancet Respir Med	2020	10.1016/S2213-2600(20)30161-2	YES	NO	NO DATA OF INTEREST
Pubmed	Chu DK	Physical distancing, face masks, and eye protection to prevent person-to-person transmission of SARS-CoV-2 and COVID-19: a systematic review and meta-analysis	Lancet	2020	10.1016/S0140-6736(20)31142-9	NO	NO
Pubmed	Iddir M	Strengthening the Immune System and Reducing Inflammation and Oxidative Stress through Diet and Nutrition: Considerations during the COVID-19 Crisis	Nutrients	2020	10.3390/nu12061562	NO	NO
Pubmed	Whittaker E	Clinical Characteristics of 58 Children With a Pediatric Inflammatory Multisystem Syndrome Temporally Associated With SARS-CoV-2	JAMA	2020	10.1001/jama.2020.10369	NO	NO
Pubmed	Toniati P	Tocilizumab for the treatment of severe COVID-19 pneumonia with hyperinflammatory syndrome and acute respiratory failure: A single center study of 100 patients in Brescia, Italy	Autoimmun Rev	2020	10.1016/j.autrev.2020.102568	NO	NO
Pubmed	Pan F	Time Course of Lung Changes at Chest CT during Recovery from Coronavirus Disease 2019 (COVID-19)	Radiology	2020	10.1148/radiol.2020200370	NO	NO
Pubmed	Ellul MA	Neurological associations of COVID-19	Lancet Neurol	2020	10.1016/S1474-4422(20)30221-0	NO	NO
Pubmed	Seah I	Can the Coronavirus Disease 2019 (COVID-19) Affect the Eyes? A Review of Coronaviruses and Ocular Implications in Humans and Animals	Ocul Immunol Inflamm	2020	10.1080/09273948.2020.1738501	NO	NO
Pubmed	Sher L	The impact of the COVID-19 pandemic on suicide rates	QJM	2020	10.1093/qjmed/hcaa202	NO	NO
Pubmed	Rodriguez-Morales AJ	Clinical, laboratory and imaging features of COVID-19: A systematic review and meta-analysis	Travel Med Infect Dis	2020	10.1016/j.tmaid.2020.101623	NO	NO
Pubmed	Paterson RW	The emerging spectrum of COVID-19 neurology: clinical, radiological and laboratory findings	Brain	2020	10.1093/brain/awaa240	NO	NO
Pubmed	Bohlken J	[COVID-19 Pandemic: Stress Experience of Healthcare Workers - A Short Current Review]	Psychiatr Prax	2020	10.1055/a-1159-5551	NO	NO
Pubmed	Rizk JG	Pharmaco-Immunomodulatory Therapy in COVID-19	Drugs	2020	10.1007/s40265-020-01367-z	NO	NO
Pubmed	Colling ME	COVID-19-associated coagulopathy: An exploration of mechanisms	Vasc Med	2020	10.1177/1358863X20932640	NO	NO
Pubmed	Li X	Risk factors for severity and mortality in adult COVID-19 inpatients in Wuhan	J Allergy Clin Immunol	2020	10.1016/j.jaci.2020.04.006	YES	NO	NO DATA OF INTEREST
Pubmed	Huang Y	Generalized anxiety disorder, depressive symptoms and sleep quality during COVID-19 outbreak in China: a web-based cross-sectional survey	Psychiatry Res	2020	10.1016/j.psychres.2020.112954	NO	NO
Pubmed	Chou R	Masks for Prevention of Respiratory Virus Infections, Including SARS-CoV-2, in Health Care and Community Settings : A Living Rapid Review	Ann Intern Med	2020	10.7326/M20-3213	NO	NO
Pubmed	Calabrese F	Pulmonary pathology and COVID-19: lessons from autopsy. The experience of European Pulmonary Pathologists	Virchows Arch	2020	10.1007/s00428-020-02886-6	NO	NO
Pubmed	Arshad S	Treatment with hydroxychloroquine, azithromycin, and combination in patients hospitalized with COVID-19	Int J Infect Dis	2020	10.1016/j.ijid.2020.06.099	NO	NO
Pubmed	Petrilli CM	Factors associated with hospital admission and critical illness among 5279 people with coronavirus disease 2019 in New York City: prospective cohort study	BMJ	2020	10.1136/bmj.m1966	NO	NO
Pubmed	Smith MJ	Point-of-care lung ultrasound in patients with COVID-19 - a narrative review	Anaesthesia	2020	10.1111/anae.15082	NO	NO
Pubmed	Korean Society of Infectious Diseases	Report on the Epidemiological Features of Coronavirus Disease 2019 (COVID-19) Outbreak in the Republic of Korea from January 19 to March 2, 2020	J Korean Med Sci	2020	10.3346/jkms.2020.35.e112	NO	NO
Pubmed	Raoof S	High-Flow, Noninvasive Ventilation and Awake (Nonintubation) Proning in Patients With Coronavirus Disease 2019 With Respiratory Failure	Chest	2020	10.1016/j.chest.2020.07.013	NO	NO
Pubmed	Daneshgaran G	Cutaneous Manifestations of COVID-19: An Evidence-Based Review	Am J Clin Dermatol	2020	10.1007/s40257-020-00558-4	NO	NO
Pubmed	Manne BK	Platelet gene expression and function in patients with COVID-19	Blood	2020	10.1182/blood.2020007214	NO	NO
Pubmed	Hossain MM	Epidemiology of mental health problems in COVID-19: a review	F1000Res	2020	10.12688/f1000research.24457.1	NO	NO
Pubmed	La Marca A	Testing for SARS-CoV-2 (COVID-19): a systematic review and clinical guide to molecular and serological in-vitro diagnostic assays	Reprod Biomed Online	2020	10.1016/j.rbmo.2020.06.001	NO	NO
Pubmed	Kisely S	Occurrence, prevention, and management of the psychological effects of emerging virus outbreaks on healthcare workers: rapid review and meta-analysis	BMJ	2020	10.1136/bmj.m1642	NO	NO
Pubmed	Wilson NM	Airborne transmission of severe acute respiratory syndrome coronavirus-2 to healthcare workers: a narrative review	Anaesthesia	2020	10.1111/anae.15093	NO	NO
Pubmed	Raudenská J	Occupational burnout syndrome and post-traumatic stress among healthcare professionals during the novel coronavirus disease 2019 (COVID-19) pandemic	Best Pract Res Clin Anaesthesiol	2020	10.1016/j.bpa.2020.07.008	NO	NO
Pubmed	Kotfis K	COVID-19: What do we need to know about ICU delirium during the SARS-CoV-2 pandemic?	Anaesthesiol Intensive Ther	2020	10.5114/ait.2020.95164	NO	NO
Pubmed	Xiong J	Impact of COVID-19 pandemic on mental health in the general population: A systematic review	J Affect Disord	2020	10.1016/j.jad.2020.08.001	NO	NO
Pubmed	Hughes S	Bacterial and fungal coinfection among hospitalized patients with COVID-19: a retrospective cohort study in a UK secondary-care setting	Clin Microbiol Infect	2020	10.1016/j.cmi.2020.06.025	YES	NO	NOT SPECIFICALLY ADDRESSING VAP
Pubmed	Lee S	Asymptomatic carriage and transmission of SARS-CoV-2: What do we know?	Can J Anaesth	2020	10.1007/s12630-020-01729-x	NO	NO
Pubmed	Mizumoto K	Estimating Risk for Death from Coronavirus Disease, China, January-February 2020	Emerg Infect Dis	2020	10.3201/eid2606.200233	YES	NO	NO DATA OF INTEREST
Pubmed	Albashir AAD	The potential impacts of obesity on COVID-19	Clin Med (Lond)	2020	10.7861/clinmed.2020-0239	NO	NO
Pubmed	Götzinger F	COVID-19 in children and adolescents in Europe: a multinational, multicentre cohort study	Lancet Child Adolesc Health	2020	10.1016/S2352-4642(20)30177-2	NO	NO
Pubmed	Barazzoni R	ESPEN expert statements and practical guidance for nutritional management of individuals with SARS-CoV-2 infection	Clin Nutr	2020	10.1016/j.clnu.2020.03.022	NO	NO
Pubmed	Potus F	Novel insights on the pulmonary vascular consequences of COVID-19	Am J Physiol Lung Cell Mol Physiol	2020	10.1152/ajplung.00195.2020	NO	NO
Pubmed	Kunal S	Cardiovascular system and COVID-19: perspectives from a developing country	Monaldi Arch Chest Dis	2020	10.4081/monaldi.2020.1305	NO	NO
Pubmed	Korth J	SARS-CoV-2-specific antibody detection in healthcare workers in Germany with direct contact to COVID-19 patients	J Clin Virol	2020	10.1016/j.jcv.2020.104437	NO	NO
Pubmed	Palaiodimos L	Severe obesity, increasing age and male sex are independently associated with worse in-hospital outcomes, and higher in-hospital mortality, in a cohort of patients with COVID-19 in the Bronx, New York	Metabolism	2020	10.1016/j.metabol.2020.154262	NO	NO
Pubmed	Greenland JR	COVID-19 Infection: Implications for Perioperative and Critical Care Physicians	Anesthesiology	2020	10.1097/ALN.0000000000003303	YES	NO	NO DATA OF INTEREST
Pubmed	Elbay RY	Depression, anxiety, stress levels of physicians and associated factors in Covid-19 pandemics	Psychiatry Res	2020	10.1016/j.psychres.2020.113130	NO	NO
Pubmed	Song P	COVID-19: Real-time dissemination of scientific information to fight a public health emergency of international concern	Biosci Trends	2020	10.5582/bst.2020.01056	NO	NO
Pubmed	Rawson TM	COVID-19 and the potential long-term impact on antimicrobial resistance	J Antimicrob Chemother	2020	10.1093/jac/dkaa194	NO	NO
Pubmed	Tolksdorf K	Influenza-associated pneumonia as reference to assess seriousness of coronavirus disease (COVID-19)	Euro Surveill	2020	10.2807/1560-7917.ES.2020.25.11.2000258	NO	NO
Pubmed	Lan FY	COVID-19 symptoms predictive of healthcare workers' SARS-CoV-2 PCR results	PLoS One	2020	10.1371/journal.pone.0235460	NO	NO
Pubmed	Fox SE	Pulmonary and cardiac pathology in African American patients with COVID-19: an autopsy series from New Orleans	Lancet Respir Med	2020	10.1016/S2213-2600(20)30243-5	NO	NO
Pubmed	Vidal-Alaball J	Telemedicine in the face of the COVID-19 pandemic	Aten Primaria	2020	10.1016/j.aprim.2020.04.003	NO	NO
Pubmed	Ridruejo E	The liver in times of COVID-19: What hepatologists should know	Ann Hepatol	2020	10.1016/j.aohep.2020.05.001	NO	NO
Pubmed	Loeb AE	Departmental Experience and Lessons Learned With Accelerated Introduction of Telemedicine During the COVID-19 Crisis	J Am Acad Orthop Surg	2020	10.5435/JAAOS-D-20-00380	NO	NO
Pubmed	Pradhan D	A Review of Current Interventions for COVID-19 Prevention	Arch Med Res	2020	10.1016/j.arcmed.2020.04.020	NO	NO
Pubmed	Moreno C	How mental health care should change as a consequence of the COVID-19 pandemic	Lancet Psychiatry	2020	10.1016/S2215-0366(20)30307-2	NO	NO
Pubmed	Barello S	Burnout and somatic symptoms among frontline healthcare professionals at the peak of the Italian COVID-19 pandemic	Psychiatry Res	2020	10.1016/j.psychres.2020.113129	NO	NO
Pubmed	Hall H	The effect of the COVID-19 pandemic on healthcare workers' mental health	JAAPA	2020	10.1097/01.JAA.0000669772.78848.8c	NO	NO
Pubmed	Dhama K	An update on SARS-CoV-2/COVID-19 with particular reference to its clinical pathology, pathogenesis, immunopathology and mitigation strategies	Travel Med Infect Dis	2020	10.1016/j.tmaid.2020.101755	YES	NO	NO DATA OF INTEREST
Pubmed	Buselli R	Professional Quality of Life and Mental Health Outcomes among Health Care Workers Exposed to Sars-Cov-2 (Covid-19)	Int J Environ Res Public Health	2020	10.3390/ijerph17176180	NO	NO
Pubmed	Marraro GA	Consideration of the respiratory support strategy of severe acute respiratory failure caused by SARS-CoV-2 infection in children	Zhongguo Dang Dai Er Ke Za Zhi	2020	10.7499/j.issn.1008-8830.2020.03.002	NO	NO
Pubmed	Ambrosino I	Gender differences in patients with COVID-19: a narrative review	Monaldi Arch Chest Dis	2020	10.4081/monaldi.2020.1389	NO	NO
Pubmed	Xiao J	SARS, MERS and COVID-19 among healthcare workers: A narrative review	J Infect Public Health	2020	10.1016/j.jiph.2020.05.019	NO	NO
Pubmed	Parsons T	COVID-19-associated acute disseminated encephalomyelitis (ADEM)	J Neurol	2020	10.1007/s00415-020-09951-9	NO	NO
Pubmed	Frieden TR	Identifying and Interrupting Superspreading Events-Implications for Control of Severe Acute Respiratory Syndrome Coronavirus 2	Emerg Infect Dis	2020	10.3201/eid2606.200495	YES	NO	NO DATA OF INTEREST
Pubmed	Canova V	Transmission risk of SARS-CoV-2 to healthcare workers -observational results of a primary care hospital contact tracing	Swiss Med Wkly	2020	10.4414/smw.2020.20257	NO	NO
Pubmed	Qureshi H	The digestive system and the COVID-19	J Pak Med Assoc	2020	10.5455/JPMA.19	NO	NO
Pubmed	Auld SC	ICU and Ventilator Mortality Among Critically Ill Adults With Coronavirus Disease 2019	Crit Care Med	2020	10.1097/CCM.0000000000004457	YES	NO	NO DATA OF INTEREST
Pubmed	Giustino G	Coronavirus and Cardiovascular Disease, Myocardial Injury, and Arrhythmia: JACC Focus Seminar	J Am Coll Cardiol	2020	10.1016/j.jacc.2020.08.059	NO	NO
Pubmed	Luo YH	Overview of coronavirus disease 2019: Treatment updates and advances	J Chin Med Assoc	2020	10.1097/JCMA.0000000000000367	YES	NO	NO DATA OF INTEREST
Pubmed	Graham NSN	SARS-CoV-2 infection, clinical features and outcome of COVID-19 in United Kingdom nursing homes	J Infect	2020	10.1016/j.jinf.2020.05.073	NO	NO
Pubmed	Bello-Perez M	Canonical and Noncanonical Autophagy as Potential Targets for COVID-19	Cells	2020	10.3390/cells9071619	NO	NO
Pubmed	Zemlin AE	Coronavirus disease 2019 (COVID-19) and the renin-angiotensin system: A closer look at angiotensin-converting enzyme 2 (ACE2)	Ann Clin Biochem	2020	10.1177/0004563220928361	NO	NO
Pubmed	Lei H	SARS-CoV-2 environmental contamination associated with persistently infected COVID-19 patients	Influenza Other Respir Viruses	2020	10.1111/irv.12783	NO	NO
Pubmed	Ganatra S	Management of Cardiovascular Disease During Coronavirus Disease (COVID-19) Pandemic	Trends Cardiovasc Med	2020	10.1016/j.tcm.2020.05.004	NO	NO
Pubmed	Rogers CJ	Rationale for the clinical use of adipose-derived mesenchymal stem cells for COVID-19 patients	J Transl Med	2020	10.1186/s12967-020-02380-2	NO	NO
Pubmed	Chatterjee P	Healthcare workers & SARS-CoV-2 infection in India: A case-control investigation in the time of COVID-19	Indian J Med Res	2020	10.4103/ijmr.IJMR_2234_20	NO	NO
Pubmed	Al-Quteimat OM MSc, BCOP	SARS-CoV-2 outbreak: How can pharmacists help?	Res Social Adm Pharm	2021	10.1016/j.sapharm.2020.03.018	NO	NO
Pubmed	Fennelly KP	Particle sizes of infectious aerosols: implications for infection control	Lancet Respir Med	2020	10.1016/S2213-2600(20)30323-4	NO	NO
Pubmed	Razazi K	Risks of ventilator-associated pneumonia and invasive pulmonary aspergillosis in patients with viral acute respiratory distress syndrome related or not to Coronavirus 19 disease	Crit Care	2020	10.1186/s13054-020-03417-0	YES	YES
Pubmed	Tasnim S	Impact of Rumors and Misinformation on COVID-19 in Social Media	J Prev Med Public Health	2020	10.3961/jpmph.20.094	NO	NO
Pubmed	Gualano MR	Effects of Covid-19 Lockdown on Mental Health and Sleep Disturbances in Italy	Int J Environ Res Public Health	2020	10.3390/ijerph17134779	NO	NO
Pubmed	Schmidt. COVID-ICU Group on behalf of the REVA Network and the COVID-ICU Investigators	Clinical characteristics and day-90 outcomes of 4244 critically ill adults with COVID-19: a prospective cohort study	Intensive Care Med	2021	10.1007/s00134-020-06294-x	YES	YES
Pubmed	Zhang SX	At the height of the storm: Healthcare staff's health conditions and job satisfaction and their associated predictors during the epidemic peak of COVID-19	Brain Behav Immun	2020	10.1016/j.bbi.2020.05.010	NO	NO
Pubmed	Rodrigues-Diez RR	Statins: Could an old friend help in the fight against COVID-19?	Br J Pharmacol	2020	10.1111/bph.15166	NO	NO
Pubmed	Gaze DC	Clinical utility of cardiac troponin measurement in COVID-19 infection	Ann Clin Biochem	2020	10.1177/0004563220921888	NO	NO
Pubmed	Niles MT	The Early Food Insecurity Impacts of COVID-19	Nutrients	2020	10.3390/nu12072096	NO	NO
Pubmed	Su XW	SARS-CoV-2-associated Guillain-Barré syndrome with dysautonomia	Muscle Nerve	2020	10.1002/mus.26988	NO	NO
Pubmed	Mahalakshmi AM	Does COVID-19 contribute to development of neurological disease?	Immun Inflamm Dis	2021	10.1002/iid3.387	NO	NO
Pubmed	Heath C	Resilience strategies to manage psychological distress among healthcare workers during the COVID-19 pandemic: a narrative review	Anaesthesia	2020	10.1111/anae.15180	NO	NO
Pubmed	Uppal V	Neuraxial anaesthesia and peripheral nerve blocks during the COVID-19 pandemic: a literature review and practice recommendations	Anaesthesia	2020	10.1111/anae.15105	NO	NO
Pubmed	Rokohl AC	[The role of ophthalmology in the COVID-19 pandemic]	Ophthalmologe	2020	10.1007/s00347-020-01148-9	NO	NO
Pubmed	Geier MR	Respiratory conditions in coronavirus disease 2019 (COVID-19): Important considerations regarding novel treatment strategies to reduce mortality	Med Hypotheses	2020	10.1016/j.mehy.2020.109760	NO	NO
Pubmed	Jacobs JP	Extracorporeal Membrane Oxygenation in the Treatment of Severe Pulmonary and Cardiac Compromise in Coronavirus Disease 2019: Experience with 32 Patients	ASAIO J	2020	10.1097/MAT.0000000000001185	NO	NO
Pubmed	Wang S	Sleep disturbances among medical workers during the outbreak of COVID-2019	Occup Med (Lond)	2020	10.1093/occmed/kqaa074	NO	NO
Pubmed	Rudberg AS	SARS-CoV-2 exposure, symptoms and seroprevalence in healthcare workers in Sweden	Nat Commun	2020	10.1038/s41467-020-18848-0	NO	NO
Pubmed	Davies P	Intensive care admissions of children with paediatric inflammatory multisystem syndrome temporally associated with SARS-CoV-2 (PIMS-TS) in the UK: a multicentre observational study	Lancet Child Adolesc Health	2020	10.1016/S2352-4642(20)30215-7	NO	NO
Pubmed	Wang J	SARS-CoV-2 RNA detection of hospital isolation wards hygiene monitoring during the Coronavirus Disease 2019 outbreak in a Chinese hospital	Int J Infect Dis	2020	10.1016/j.ijid.2020.04.024	NO	NO
Pubmed	Callender LA	The Impact of Pre-existing Comorbidities and Therapeutic Interventions on COVID-19	Front Immunol	2020	10.3389/fimmu.2020.01991	NO	NO
Pubmed	Harding H	Aerosol-generating procedures and infective risk to healthcare workers from SARS-CoV-2: the limits of the evidence	J Hosp Infect	2020	10.1016/j.jhin.2020.05.037	NO	NO
Pubmed	Koti M	BCG vaccine and COVID-19: implications for infection prophylaxis and cancer immunotherapy	J Immunother Cancer	2020	10.1136/jitc-2020-001119	NO	NO
Pubmed	Huang Z	Occupational exposure to SARS-CoV-2 in burns treatment during the COVID-19 epidemic: Specific diagnosis and treatment protocol	Biomed Pharmacother	2020	10.1016/j.biopha.2020.110176	NO	NO
Pubmed	Hur K	Factors Associated With Intubation and Prolonged Intubation in Hospitalized Patients With COVID-19	Otolaryngol Head Neck Surg	2020	10.1177/0194599820929640	YES	NO	NO DATA OF INTEREST
Pubmed	Alpalhão M	Persistent SARS-CoV-2 infection and the risk for cancer	Med Hypotheses	2020	10.1016/j.mehy.2020.109882	NO	NO
Pubmed	Wu S	Environmental contamination by SARS-CoV-2 in a designated hospital for coronavirus disease 2019	Am J Infect Control	2020	10.1016/j.ajic.2020.05.003	NO	NO
Pubmed	Tostmann A	Strong associations and moderate predictive value of early symptoms for SARS-CoV-2 test positivity among healthcare workers, the Netherlands, March 2020	Euro Surveill	2020	10.2807/1560-7917.ES.2020.25.16.2000508	NO	NO
Pubmed	Xu K	[Management of COVID-19: the Zhejiang experience]	Zhejiang Da Xue Xue Bao Yi Xue Ban	2020	10.3785/j.issn.1008-9292.2020.02.02	NO	NO
Pubmed	Awasthi A	OUTBREAK of novel corona virus disease (COVID-19): Antecedence and aftermath	Eur J Pharmacol	2020	10.1016/j.ejphar.2020.173381	YES	NO	NO DATA OF INTEREST
Pubmed	Miller IF	Disease and healthcare burden of COVID-19 in the United States	Nat Med	2020	10.1038/s41591-020-0952-y	NO	NO
Pubmed	Task Force of Pulmonary Function Testing and Clinical Respiratory Physiology, Chinese Association of Chest Physicians	[Expert consensus on pulmonary function testing during the epidemic of coronavirus disease 2019]	Zhonghua Jie He He Hu Xi Za Zhi	2020	10.3760/cma.j.cn112147-20200225-00175	NO	NO
Pubmed	Cohen SP	Pain Management Best Practices from Multispecialty Organizations During the COVID-19 Pandemic and Public Health Crises	Pain Med	2020	10.1093/pm/pnaa127	NO	NO
Pubmed	Chen R	Longitudinal hematologic and immunologic variations associated with the progression of COVID-19 patients in China	J Allergy Clin Immunol	2020	10.1016/j.jaci.2020.05.003	NO	NO
Pubmed	Marchand-Senécal X	Diagnosis and Management of First Case of COVID-19 in Canada: Lessons Applied From SARS-CoV-1	Clin Infect Dis	2020	10.1093/cid/ciaa227	NO	NO
Pubmed	Baig AM	Updates on What ACS Reported: Emerging Evidences of COVID-19 with Nervous System Involvement	ACS Chem Neurosci	2020	10.1021/acschemneuro.0c00181	NO	NO
Pubmed	Ouldali N	Emergence of Kawasaki disease related to SARS-CoV-2 infection in an epicentre of the French COVID-19 epidemic: a time-series analysis	Lancet Child Adolesc Health	2020	10.1016/S2352-4642(20)30175-9	NO	NO
Pubmed	Smith D	Tracheostomy in the intensive care unit: Guidelines during COVID-19 worldwide pandemic	Am J Otolaryngol	2020	10.1016/j.amjoto.2020.102578	NO	NO
Pubmed	Nguyen HT	Fear of COVID-19 Scale-Associations of Its Scores with Health Literacy and Health-Related Behaviors among Medical Students	Int J Environ Res Public Health	2020	10.3390/ijerph17114164	NO	NO
Pubmed	Chirico F	Can Air-Conditioning Systems Contribute to the Spread of SARS/MERS/COVID-19 Infection? Insights from a Rapid Review of the Literature	Int J Environ Res Public Health	2020	10.3390/ijerph17176052	NO	NO
Pubmed	Petersen E	COVID-19-We urgently need to start developing an exit strategy	Int J Infect Dis	2020	10.1016/j.ijid.2020.04.035	NO	NO
Pubmed	Schaefer IM	In situ detection of SARS-CoV-2 in lungs and airways of patients with COVID-19	Mod Pathol	2020	10.1038/s41379-020-0595-z	NO	NO
Pubmed	Zhou YJ	Metabolic-associated fatty liver disease is associated with severity of COVID-19	Liver Int	2020	10.1111/liv.14575	NO	NO
Pubmed	Grijalva CG	Transmission of SARS-COV-2 Infections in Households - Tennessee and Wisconsin, April-September 2020	MMWR Morb Mortal Wkly Rep	2020	10.15585/mmwr.mm6944e1	NO	NO
Pubmed	François B	The challenge of ventilator-associated pneumonia diagnosis in COVID-19 patients	Crit Care	2020	10.1186/s13054-020-03013-2	YES	NO	COMMENTARY/EDITORIAL
Pubmed	Ayaz R	Anxiety and depression symptoms in the same pregnant women before and during the COVID-19 pandemic	J Perinat Med	2020	10.1515/jpm-2020-0380	NO	NO
Pubmed	Vella F	Transmission mode associated with coronavirus disease 2019: a review	Eur Rev Med Pharmacol Sci	2020	10.26355/eurrev_202007_22296	NO	NO
Pubmed	Noun P	COVID-19 in benign hematology: emerging challenges and special considerations for healthcare professionals	Expert Rev Hematol	2020	10.1080/17474086.2020.1819785	NO	NO
Pubmed	Fryer K	Implementation of Obstetric Telehealth During COVID-19 and Beyond	Matern Child Health J	2020	10.1007/s10995-020-02967-7	NO	NO
Pubmed	Gadzinski AJ	Telehealth in urology after the COVID-19 pandemic	Nat Rev Urol	2020	10.1038/s41585-020-0336-6	NO	NO
Pubmed	Bhalla N	Opportunities and Challenges for Biosensors and Nanoscale Analytical Tools for Pandemics: COVID-19	ACS Nano	2020	10.1021/acsnano.0c04421	NO	NO
Pubmed	El-Boghdadly K	Risks to healthcare workers following tracheal intubation of patients with COVID-19: a prospective international multicentre cohort study	Anaesthesia	2020	10.1111/anae.15170	NO	NO
Pubmed	Niedzwiedz CL	Ethnic and socioeconomic differences in SARS-CoV-2 infection: prospective cohort study using UK Biobank	BMC Med	2020	10.1186/s12916-020-01640-8	NO	NO
Pubmed	Vahidy FS	Racial and ethnic disparities in SARS-CoV-2 pandemic: analysis of a COVID-19 observational registry for a diverse US metropolitan population	BMJ Open	2020	10.1136/bmjopen-2020-039849	NO	NO
Pubmed	Zhang B	2019 novel coronavirus disease epidemic: skin protection for healthcare workers must not be ignored	J Eur Acad Dermatol Venereol	2020	10.1111/jdv.16573	NO	NO
Pubmed	Dietz JR	Recommendations for prioritization, treatment, and triage of breast cancer patients during the COVID-19 pandemic. the COVID-19 pandemic breast cancer consortium	Breast Cancer Res Treat	2020	10.1007/s10549-020-05644-z	NO	NO
Pubmed	Pasquel FJ	Individualizing Inpatient Diabetes Management During the Coronavirus Disease 2019 Pandemic	J Diabetes Sci Technol	2020	10.1177/1932296820923045	NO	NO
Pubmed	Sieswerda E	Recommendations for antibacterial therapy in adults with COVID-19 - an evidence based guideline	Clin Microbiol Infect	2021	10.1016/j.cmi.2020.09.041	YES	NO	NO DATA OF INTEREST
Pubmed	Pallett SJC	Point-of-care serological assays for delayed SARS-CoV-2 case identification among health-care workers in the UK: a prospective multicentre cohort study	Lancet Respir Med	2020	10.1016/S2213-2600(20)30315-5	NO	NO
Pubmed	Self WH	Seroprevalence of SARS-CoV-2 Among Frontline Health Care Personnel in a Multistate Hospital Network - 13 Academic Medical Centers, April-June 2020	MMWR Morb Mortal Wkly Rep	2020	10.15585/mmwr.mm6935e2	NO	NO
Pubmed	Cardinale F	Consensus statement of the Italian society of pediatric allergy and immunology for the pragmatic management of children and adolescents with allergic or immunological diseases during the COVID-19 pandemic	Ital J Pediatr	2020	10.1186/s13052-020-00843-2	NO	NO
Pubmed	Kim SY	Characterization of heparin and severe acute respiratory syndrome-related coronavirus 2 (SARS-CoV-2) spike glycoprotein binding interactions	Antiviral Res	2020	10.1016/j.antiviral.2020.104873	NO	NO
Pubmed	Shahjouei S	Risk of stroke in hospitalized SARS-CoV-2 infected patients: A multinational study	EBioMedicine	2020	10.1016/j.ebiom.2020.102939	NO	NO
Pubmed	Detoc M	Intention to participate in a COVID-19 vaccine clinical trial and to get vaccinated against COVID-19 in France during the pandemic	Vaccine	2020	10.1016/j.vaccine.2020.09.041	NO	NO
Pubmed	El-Sharkawi D	Haematological cancers and the risk of severe COVID-19: Exploration and critical evaluation of the evidence to date	Br J Haematol	2020	10.1111/bjh.16956	NO	NO
Pubmed	Arachchillage DRJ	Abnormal coagulation parameters are associated with poor prognosis in patients with novel coronavirus pneumonia	J Thromb Haemost	2020	10.1111/jth.14820	NO	NO
Pubmed	Eyre DW	Differential occupational risks to healthcare workers from SARS-CoV-2 observed during a prospective observational study	Elife	2020	10.7554/eLife.60675	NO	NO
Pubmed	Oliveira WA	Adolescents' health in times of COVID-19: a scoping review	Cad Saude Publica	2020	10.1590/0102-311x00150020	NO	NO
Pubmed	Huang H	COVID-19: A Call for Physical Scientists and Engineers	ACS Nano	2020	10.1021/acsnano.0c02618	NO	NO
Pubmed	Chapple LS	Nutrition management for critically and acutely unwell hospitalised patients with coronavirus disease 2019 (COVID-19) in Australia and New Zealand	Aust Crit Care	2020	10.1016/j.aucc.2020.06.002	NO	NO
Pubmed	Maes M	Ventilator-associated pneumonia in critically ill patients with COVID-19	Crit Care	2021	10.1186/s13054-021-03460-5	YES	YES
Pubmed	Yang X	Extracorporeal Membrane Oxygenation for Coronavirus Disease 2019-Induced Acute Respiratory Distress Syndrome: A Multicenter Descriptive Study	Crit Care Med	2020	10.1097/CCM.0000000000004447	YES	NO	NOT SPECIFICALLY ADDRESSING VAP
Pubmed	Ji W	Effect of Underlying Comorbidities on the Infection and Severity of COVID-19 in Korea: a Nationwide Case-Control Study	J Korean Med Sci	2020	10.3346/jkms.2020.35.e237	NO	NO
Pubmed	Bavinger JC	Ebola, COVID-19, and emerging infectious disease: lessons learned and future preparedness	Curr Opin Ophthalmol	2020	10.1097/ICU.0000000000000683	NO	NO
Pubmed	Koh WC	What do we know about SARS-CoV-2 transmission? A systematic review and meta-analysis of the secondary attack rate and associated risk factors	PLoS One	2020	10.1371/journal.pone.0240205	NO	NO
Pubmed	Ebinger JE	Pre-existing traits associated with Covid-19 illness severity	PLoS One	2020	10.1371/journal.pone.0236240	NO	NO
Pubmed	Leiva Sisnieguez CE	Arterial hypertension and the risk of severity and mortality of COVID-19	Eur Respir J	2020	10.1183/13993003.01148-2020	NO	NO
Pubmed	Alnor A	Laboratory Tests and Outcome for Patients with Coronavirus Disease 2019: A Systematic Review and Meta-Analysis	J Appl Lab Med	2020	10.1093/jalm/jfaa098	NO	NO
Pubmed	Dargent A	Lung ultrasound score to monitor COVID-19 pneumonia progression in patients with ARDS	PLoS One	2020	10.1371/journal.pone.0236312	NO	NO
Pubmed	Staats P	The Use of Non-invasive Vagus Nerve Stimulation to Treat Respiratory Symptoms Associated With COVID-19: A Theoretical Hypothesis and Early Clinical Experience	Neuromodulation	2020	10.1111/ner.13172	NO	NO
Pubmed	van Dam LF	Clinical and computed tomography characteristics of COVID-19 associated acute pulmonary embolism: A different phenotype of thrombotic disease?	Thromb Res	2020	10.1016/j.thromres.2020.06.010	NO	NO
Pubmed	Vicenzi M	The liaison between respiratory failure and high blood pressure: evidence from COVID-19 patients	Eur Respir J	2020	10.1183/13993003.01157-2020	NO	NO
Pubmed	Firew T	Protecting the front line: a cross-sectional survey analysis of the occupational factors contributing to healthcare workers' infection and psychological distress during the COVID-19 pandemic in the USA	BMJ Open	2020	10.1136/bmjopen-2020-042752	NO	NO
Pubmed	Barzilay R	Resilience, COVID-19-related stress, anxiety and depression during the pandemic in a large population enriched for healthcare providers	Transl Psychiatry	2020	10.1038/s41398-020-00982-4	NO	NO
Pubmed	Guertler A	Onset of occupational hand eczema among healthcare workers during the SARS-CoV-2 pandemic: Comparing a single surgical site with a COVID-19 intensive care unit	Contact Dermatitis	2020	10.1111/cod.13618	NO	NO
Pubmed	Hawkins D	Social Determinants of COVID-19 in Massachusetts, United States: An Ecological Study	J Prev Med Public Health	2020	10.3961/jpmph.20.256	NO	NO
Pubmed	Kumar M	Neurological manifestations and comorbidity associated with COVID-19: an overview	Neurol Sci	2020	10.1007/s10072-020-04823-6	NO	NO
Pubmed	Papamanoli A	High-dose methylprednisolone in nonintubated patients with severe COVID-19 pneumonia	Eur J Clin Invest	2021	10.1111/eci.13458	NO	NO
Pubmed	Uygun Ö	Headache characteristics in COVID-19 pandemic-a survey study	J Headache Pain	2020	10.1186/s10194-020-01188-1	NO	NO
Pubmed	Rouzé A	Relationship between SARS-CoV-2 infection and the incidence of ventilator-associated lower respiratory tract infections: a European multicenter cohort study	Intensive Care Med	2021	10.1007/s00134-020-06323-9	YES	YES
Pubmed	Schwendicke F	Impact of SARS-CoV2 (Covid-19) on dental practices: Economic analysis	J Dent	2020	10.1016/j.jdent.2020.103387	NO	NO
Pubmed	Schnettler WT	Severe acute respiratory distress syndrome in coronavirus disease 2019-infected pregnancy: obstetric and intensive care considerations	Am J Obstet Gynecol MFM	2020	10.1016/j.ajogmf.2020.100120	NO	NO
Pubmed	Altschul DJ	Hemorrhagic presentations of COVID-19: Risk factors for mortality	Clin Neurol Neurosurg	2020	10.1016/j.clineuro.2020.106112	NO	NO
Pubmed	Bassetti M	Balancing evidence and frontline experience in the early phases of the COVID-19 pandemic: current position of the Italian Society of Anti-infective Therapy (SITA) and the Italian Society of Pulmonology (SIP)	Clin Microbiol Infect	2020	10.1016/j.cmi.2020.04.031	NO	NO
Pubmed	Elshof J	High-flow nasal cannula for COVID-19 patients: risk of bio-aerosol dispersion	Eur Respir J	2020	10.1183/13993003.03004-2020	NO	NO
Pubmed	Patel M	Retrospective analysis of high flow nasal therapy in COVID-19-related moderate-to-severe hypoxaemic respiratory failure	BMJ Open Respir Res	2020	10.1136/bmjresp-2020-000650	NO	NO
Pubmed	Borchert A	Managing Urology Consultations During COVID-19 Pandemic: Application of a Structured Care Pathway	Urology	2020	10.1016/j.urology.2020.04.059	NO	NO
Pubmed	Li DJ	COVID-19-Related Factors Associated with Sleep Disturbance and Suicidal Thoughts among the Taiwanese Public: A Facebook Survey	Int J Environ Res Public Health	2020	10.3390/ijerph17124479	NO	NO
Pubmed	Kost GJ	Geospatial Hotspots Need Point-of-Care Strategies to Stop Highly Infectious Outbreaks	Arch Pathol Lab Med	2020	10.5858/arpa.2020-0172-RA	NO	NO
Pubmed	Hillier MD	Using effective hand hygiene practice to prevent and control infection	Nurs Stand	2020	10.7748/ns.2020.e11552	NO	NO
Pubmed	Wu YT	Neonatal outcome in 29 pregnant women with COVID-19: A retrospective study in Wuhan, China	PLoS Med	2020	10.1371/journal.pmed.1003195	NO	NO
Pubmed	McIntyre RS	Projected increases in suicide in Canada as a consequence of COVID-19	Psychiatry Res	2020	10.1016/j.psychres.2020.113104	NO	NO
Pubmed	Gerbutavicius R	[Evaluation of patient satisfaction with an ophthalmology video consultation during the COVID-19 pandemic]	Ophthalmologe	2020	10.1007/s00347-020-01143-0	NO	NO
Pubmed	Zieleskiewicz L	Comparative study of lung ultrasound and chest computed tomography scan in the assessment of severity of confirmed COVID-19 pneumonia	Intensive Care Med	2020	10.1007/s00134-020-06186-0	NO	NO
Pubmed	Ribas RM	Coronavirus Disease 2019 (COVID-19) and healthcare-associated infections: Emerging and future challenges for public health in Brazil	Travel Med Infect Dis	2020	10.1016/j.tmaid.2020.101675	NO	NO
Pubmed	Vanderbruggen N	Self-Reported Alcohol, Tobacco, and Cannabis Use during COVID-19 Lockdown Measures: Results from a Web-Based Survey	Eur Addict Res	2020	10.1159/000510822	NO	NO
Pubmed	Hasan SS	Mortality in COVID-19 patients with acute respiratory distress syndrome and corticosteroids use: a systematic review and meta-analysis	Expert Rev Respir Med	2020	10.1080/17476348.2020.1804365	NO	NO
Pubmed	Prata DN	Temperature significantly changes COVID-19 transmission in (sub)tropical cities of Brazil	Sci Total Environ	2020	10.1016/j.scitotenv.2020.138862	NO	NO
Pubmed	Janati Idrissi A	Sleep quality and mental health in the context of COVID-19 pandemic and lockdown in Morocco	Sleep Med	2020	10.1016/j.sleep.2020.07.045	NO	NO
Pubmed	Antommaria AHM	Ventilator Triage Policies During the COVID-19 Pandemic at U.S. Hospitals Associated With Members of the Association of Bioethics Program Directors	Ann Intern Med	2020	10.7326/M20-1738	YES	NO	NO DATA OF INTEREST
Pubmed	Lima WG	Ventilator-associated pneumonia (VAP) caused by carbapenem-resistant Acinetobacter baumannii in patients with COVID-19: Two problems, one solution?	Med Hypotheses	2020	10.1016/j.mehy.2020.110139	YES	NO	NO DATA OF INTEREST
Pubmed	Giordano A	Management of Structural Heart Disease and Acute Coronary Syndromes in the COVID-19 Pandemic	Curr Atheroscler Rep	2020	10.1007/s11883-020-00849-5	NO	NO
Pubmed	Yang R	Pregnant women with COVID-19 and risk of adverse birth outcomes and maternal-fetal vertical transmission: a population-based cohort study in Wuhan, China	BMC Med	2020	10.1186/s12916-020-01798-1	NO	NO
Pubmed	Ko NY	COVID-19-related information sources and psychological well-being: An online survey study in Taiwan	Brain Behav Immun	2020	10.1016/j.bbi.2020.05.019	NO	NO
Pubmed	Moreira RDS	COVID-19: intensive care units, mechanical ventilators, and latent mortality profiles associated with case-fatality in Brazil	Cad Saude Publica	2020	10.1590/0102-311x00080020	YES	NO	NO DATA OF INTEREST
Pubmed	Khokhar M	Viricidal treatments for prevention of coronavirus infection	Pathog Glob Health	2020	10.1080/20477724.2020.1807177	NO	NO
Pubmed	Lippi G	Biosafety measures for preventing infection from COVID-19 in clinical laboratories: IFCC Taskforce Recommendations	Clin Chem Lab Med	2020	10.1515/cclm-2020-0633	NO	NO
Pubmed	Dong Y	A novel simple scoring model for predicting severity of patients with SARS-CoV-2 infection	Transbound Emerg Dis	2020	10.1111/tbed.13651	NO	NO
Pubmed	Shen Y	Emergency Responses to Covid-19 Outbreak: Experiences and Lessons from a General Hospital in Nanjing, China	Cardiovasc Intervent Radiol	2020	10.1007/s00270-020-02474-w	NO	NO
Pubmed	Rossotti R	Safety and efficacy of anti-il6-receptor tocilizumab use in severe and critical patients affected by coronavirus disease 2019: A comparative analysis	J Infect	2020	10.1016/j.jinf.2020.07.008	NO	NO
Pubmed	Trumello C	Psychological Adjustment of Healthcare Workers in Italy during the COVID-19 Pandemic: Differences in Stress, Anxiety, Depression, Burnout, Secondary Trauma, and Compassion Satisfaction between Frontline and Non-Frontline Professionals	Int J Environ Res Public Health	2020	10.3390/ijerph17228358	NO	NO
Pubmed	Mahenthiran AK	Cardiovascular system and COVID-19: manifestations and therapeutics	Rev Cardiovasc Med	2020	10.31083/j.rcm.2020.03.124	NO	NO
Pubmed	Zareifopoulos N	Management of COVID-19: the risks associated with treatment are clear, but the benefits remain uncertain	Monaldi Arch Chest Dis	2020	10.4081/monaldi.2020.1342	YES	NO	NO DATA OF INTEREST
Pubmed	Azoulay E	Increased mortality in patients with severe SARS-CoV-2 infection admitted within seven days of disease onset	Intensive Care Med	2020	10.1007/s00134-020-06202-3	YES	NO	NO DATA OF INTEREST
Pubmed	Wang PW	COVID-19-Related Information Sources and the Relationship With Confidence in People Coping with COVID-19: Facebook Survey Study in Taiwan	J Med Internet Res	2020	10.2196/20021	NO	NO
Pubmed	Urashima M	BCG Vaccination and Mortality of COVID-19 across 173 Countries: An Ecological Study	Int J Environ Res Public Health	2020	10.3390/ijerph17155589	NO	NO
Pubmed	Calò F	Burden, risk assessment, surveillance and management of SARS-CoV-2 infection in health workers: a scoping review	Infect Dis Poverty	2020	10.1186/s40249-020-00756-6	NO	NO
Pubmed	Bharat A	Lung transplantation for patients with severe COVID-19	Sci Transl Med	2020	10.1126/scitranslmed.abe4282	NO	NO
Pubmed	Rees EM	COVID-19 length of hospital stay: a systematic review and data synthesis	BMC Med	2020	10.1186/s12916-020-01726-3	NO	NO
Pubmed	Saguil A	Acute Respiratory Distress Syndrome: Diagnosis and Management	Am Fam Physician	2020		NO	NO
Pubmed	Schmidt SB	Prevalence of serum IgG antibodies against SARS-CoV-2 among clinic staff	PLoS One	2020	10.1371/journal.pone.0235417	NO	NO
Pubmed	Fujita K	Impact of COVID-19 pandemic on lung cancer treatment scheduling	Thorac Cancer	2020	10.1111/1759-7714.13615	NO	NO
Pubmed	Amin F	COVID-19 pandemic- knowledge, perception, anxiety and depression among frontline doctors of Pakistan	BMC Psychiatry	2020	10.1186/s12888-020-02864-x	NO	NO
Pubmed	Rivera-Izquierdo M	Clinical Factors, Preventive Behaviours and Temporal Outcomes Associated with COVID-19 Infection in Health Professionals at a Spanish Hospital	Int J Environ Res Public Health	2020	10.3390/ijerph17124305	NO	NO
Pubmed	Ma N	Ocular Manifestations and Clinical Characteristics of Children With Laboratory-Confirmed COVID-19 in Wuhan, China	JAMA Ophthalmol	2020	10.1001/jamaophthalmol.2020.3690	NO	NO
Pubmed	Valeras AS	Finding purpose	Fam Syst Health	2020	10.1037/fsh0000533	NO	NO
Pubmed	Malhotra S	Shining a light on the pathogenicity of health care providers' mobile phones: Use of a novel ultraviolet-C wave disinfection device	Am J Infect Control	2020	10.1016/j.ajic.2020.05.040	NO	NO
Pubmed	Patel PA	Severe Pediatric COVID-19 Presenting With Respiratory Failure and Severe Thrombocytopenia	Pediatrics	2020	10.1542/peds.2020-1437	NO	NO
Pubmed	Lévesque V	Severe immune thrombocytopenic purpura in critical COVID-19	Int J Hematol	2020	10.1007/s12185-020-02931-9	NO	NO
Pubmed	Padala KP	Neuropsychological and Functional Impact of COVID-19 on Mild Cognitive Impairment	Am J Alzheimers Dis Other Demen	2020	10.1177/1533317520960875	NO	NO
Pubmed	Li J	Data Mining and Content Analysis of the Chinese Social Media Platform Weibo During the Early COVID-19 Outbreak: Retrospective Observational Infoveillance Study	JMIR Public Health Surveill	2020	10.2196/18700	NO	NO
Pubmed	Tanaka S	Lipoprotein concentrations over time in the intensive care unit COVID-19 patients: Results from the ApoCOVID study	PLoS One	2020	10.1371/journal.pone.0239573	YES	YES
Pubmed	Roumier M	Tocilizumab for Severe Worsening COVID-19 Pneumonia: a Propensity Score Analysis	J Clin Immunol	2021	10.1007/s10875-020-00911-6	YES	NO	NOT SPECIFICALLY ADDRESSING VAP
Pubmed	Nestola T	COVID-19 and Intrinsic Capacity	J Nutr Health Aging	2020	10.1007/s12603-020-1397-1	NO	NO
Pubmed	Elkrief A	High mortality among hospital-acquired COVID-19 infection in patients with cancer: A multicentre observational cohort study	Eur J Cancer	2020	10.1016/j.ejca.2020.08.017	NO	NO
Pubmed	Filocamo G	Use of anakinra in severe COVID-19: A case report	Int J Infect Dis	2020	10.1016/j.ijid.2020.05.026	NO	NO
Pubmed	Behzadifar M	Ensuring adequate health financing to prevent and control the COVID-19 in Iran	Int J Equity Health	2020	10.1186/s12939-020-01181-9	NO	NO
Pubmed	Stedman M	COVID-19: Generate and apply local modelled transmission and morbidity effects to provide an estimate of the variation in overall relative healthcare resource impact at general practice granularity	Int J Clin Pract	2020	10.1111/ijcp.13533	NO	NO
Pubmed	Tack J	European Society for Neurogastroenterology and Motility recommendations for conducting gastrointestinal motility and function testing in the recovery phase of the COVID-19 pandemic	Neurogastroenterol Motil	2020	10.1111/nmo.13930	NO	NO
Pubmed	Petersen A	The role of visceral adiposity in the severity of COVID-19: Highlights from a unicenter cross-sectional pilot study in Germany	Metabolism	2020	10.1016/j.metabol.2020.154317	NO	NO
Pubmed	Abdulaal A	Prognostic Modeling of COVID-19 Using Artificial Intelligence in the United Kingdom: Model Development and Validation	J Med Internet Res	2020	10.2196/20259	NO	NO
Pubmed	Wang Y	Epidemiology of mental health problems among patients with cancer during COVID-19 pandemic	Transl Psychiatry	2020	10.1038/s41398-020-00950-y	NO	NO
Pubmed	Lobascio F	Providing nutritional care to cancer patients during the COVID-19 pandemic: an Italian perspective	Support Care Cancer	2020	10.1007/s00520-020-05557-z	NO	NO
Pubmed	Cao Y	COVID-19 case-fatality rate and demographic and socioeconomic influencers: worldwide spatial regression analysis based on country-level data	BMJ Open	2020	10.1136/bmjopen-2020-043560	NO	NO
Pubmed	Broderick D	Surgical tracheostomies in Covid-19 patients: important considerations and the "5Ts" of safety	Br J Oral Maxillofac Surg	2020	10.1016/j.bjoms.2020.04.008	NO	NO
Pubmed	Di Domenico L	Impact of lockdown on COVID-19 epidemic in Île-de-France and possible exit strategies	BMC Med	2020	10.1186/s12916-020-01698-4	NO	NO
Pubmed	Mannucci E	Factors associated with increased all-cause mortality during the COVID-19 pandemic in Italy	Int J Infect Dis	2020	10.1016/j.ijid.2020.06.077	YES	NO	NO DATA OF INTEREST
Pubmed	Mongodi S	Lung Ultrasound in Patients with Acute Respiratory Failure Reduces Conventional Imaging and Health Care Provider Exposure to COVID-19	Ultrasound Med Biol	2020	10.1016/j.ultrasmedbio.2020.04.033	NO	NO
Pubmed	Bashirian S	Factors associated with preventive behaviours of COVID-19 among hospital staff in Iran in 2020: an application of the Protection Motivation Theory	J Hosp Infect	2020	10.1016/j.jhin.2020.04.035	NO	NO
Pubmed	Kuebler WM	Urgent reconsideration of lung edema as a preventable outcome in COVID-19: inhibition of TRPV4 represents a promising and feasible approach	Am J Physiol Lung Cell Mol Physiol	2020	10.1152/ajplung.00161.2020	NO	NO
Pubmed	Banach M	Brief recommendations on the management of adult patients with familial hypercholesterolemia during the COVID-19 pandemic	Pharmacol Res	2020	10.1016/j.phrs.2020.104891	NO	NO
Pubmed	Simms A	The impact of having inadequate safety equipment on mental health	Occup Med (Lond)	2020	10.1093/occmed/kqaa101	NO	NO
Pubmed	Suffredini DA	A Rationale for Use of High Flow Nasal Cannula for Select Patients With Suspected or Confirmed Severe Acute Respiratory Syndrome Coronavirus-2 Infection	J Intensive Care Med	2021	10.1177/0885066620956630	NO	NO
Pubmed	Chatzipavlidou V	A new era for nuclear medicine	Hell J Nucl Med	2020	10.1967/s002449912013	NO	NO
Pubmed	Li X	The Coronavirus Disease 2019 pandemic: how does it spread and how do we stop it?	Curr Opin HIV AIDS	2020	10.1097/COH.0000000000000650	NO	NO
Pubmed	Fang X	Radiomics nomogram for the prediction of 2019 novel coronavirus pneumonia caused by SARS-CoV-2	Eur Radiol	2020	10.1007/s00330-020-07032-z	NO	NO
Pubmed	Hernández A	Potential Role of Oxygen-Ozone Therapy in Treatment of COVID-19 Pneumonia	Am J Case Rep	2020	10.12659/AJCR.925849	NO	NO
Pubmed	Goldstein MR	Are certain drugs associated with enhanced mortality in COVID-19?	QJM	2020	10.1093/qjmed/hcaa103	NO	NO
Pubmed	Lian J	High neutrophil-to-lymphocyte ratio associated with progression to critical illness in older patients with COVID-19: a multicenter retrospective study	Aging (Albany NY)	2020	10.18632/aging.103582	NO	NO
Pubmed	Doraiswamy S	Respiratory epidemics and older people	Age Ageing	2020	10.1093/ageing/afaa151	NO	NO
Pubmed	Muñoz Vives JM	Mortality Rates of Patients with Proximal Femoral Fracture in a Worldwide Pandemic: Preliminary Results of the Spanish HIP-COVID Observational Study	J Bone Joint Surg Am	2020	10.2106/JBJS.20.00686	NO	NO
Pubmed	Al-Sabah S	COVID-19: Impact of obesity and diabetes on disease severity	Clin Obes	2020	10.1111/cob.12414	NO	NO
Pubmed	Wataganara T	Minimizing cross transmission of SARS-CoV-2 in obstetric ultrasound during COVID-19 pandemic	J Perinat Med	2020	10.1515/jpm-2020-0228	NO	NO
Pubmed	Monterrosa-Castro A	Psychosocial factors associated with symptoms of generalized anxiety disorder in general practitioners during the COVID-19 pandemic	J Investig Med	2020	10.1136/jim-2020-001456	NO	NO
Pubmed	Fofana NK	Fear and agony of the pandemic leading to stress and mental illness: An emerging crisis in the novel coronavirus (COVID-19) outbreak	Psychiatry Res	2020	10.1016/j.psychres.2020.113230	NO	NO
Pubmed	Jiménez-Rodríguez D	Increase in Video Consultations During the COVID-19 Pandemic: Healthcare Professionals' Perceptions about Their Implementation and Adequate Management	Int J Environ Res Public Health	2020	10.3390/ijerph17145112	NO	NO
Pubmed	Guimarães HP	Position Statement: Cardiopulmonary Resuscitation of Patients with Confirmed or Suspected COVID-19 - 2020	Arq Bras Cardiol	2020	10.36660/abc.20200548	NO	NO
Pubmed	Sharov KS	SARS-CoV-2-related pneumonia cases in pneumonia picture in Russia in March-May 2020: Secondary bacterial pneumonia and viral co-infections	J Glob Health	2020	10.7189/jogh.10.-020504	YES	YES
Pubmed	Pan S	Neuroradiological Features of Mild and Severe SARS-CoV-2 Infection	Acad Radiol	2020	10.1016/j.acra.2020.08.026	NO	NO
Pubmed	Dodt C	[Emergency and intensive care medicine aspects of COVID-19 infections]	Radiologe	2020	10.1007/s00117-020-00742-x	NO	NO
Pubmed	Daly J	The impact of COVID-19 on population oral health	Community Dent Health	2020	10.1922/CDH_Dec20editorialDalyBlack03	NO	NO
Pubmed	Carracedo D	[Robotic and laparosocpic urological surgery during COVID-19 pandemia.]	Arch Esp Urol	2020		NO	NO
Pubmed	Avula A	Locked-In with COVID-19	J Clin Neurosci	2020	10.1016/j.jocn.2020.07.014	NO	NO
Pubmed	Wensing M	Implementation science in times of Covid-19	Implement Sci	2020	10.1186/s13012-020-01006-x	NO	NO
Pubmed	Kayina CA	Epidemiological & clinical characteristics & early outcome of COVID-19 patients in a tertiary care teaching hospital in India: A preliminary analysis	Indian J Med Res	2020	10.4103/ijmr.IJMR_2890_20	NO	NO
Pubmed	Wright JK	Protecting Frontline Health Care Workers from COVID-19 with Hydroxychloroquine Pre-exposure Prophylaxis: A structured summary of a study protocol for a randomised placebo-controlled multisite trial in Toronto, Canada	Trials	2020	10.1186/s13063-020-04577-8	NO	NO
Pubmed	Edwards E	Preparing for the Behavioral Health Impact of COVID-19 in Michigan	Curr Psychiatry Rep	2020	10.1007/s11920-020-01210-y	NO	NO
Pubmed	Tan L	Air and surface contamination by SARS-CoV-2 virus in a tertiary hospital in Wuhan, China	Int J Infect Dis	2020	10.1016/j.ijid.2020.07.027	NO	NO
Pubmed	Debnath SK	Emerging therapeutics for the management of COVID 19	Expert Opin Emerg Drugs	2020	10.1080/14728214.2020.1810663	NO	NO
Pubmed	Watanabe S	Covid-19 and dietary socioecology: Risk minimisation	Asia Pac J Clin Nutr	2020	10.6133/apjcn.202007_29(2).0001	NO	NO
Pubmed	Hill WC	Testing of Commercial Masks and Respirators and Cotton Mask Insert Materials using SARS-CoV-2 Virion-Sized Particulates: Comparison of Ideal Aerosol Filtration Efficiency versus Fitted Filtration Efficiency	Nano Lett	2020	10.1021/acs.nanolett.0c03182	NO	NO
Pubmed	Crespo M	Respiratory and Gastrointestinal COVID-19 Phenotypes in Kidney Transplant Recipients	Transplantation	2020	10.1097/TP.0000000000003413	NO	NO
Pubmed	Rao V	Mesenchymal stem cells-bridge catalyst between innate and adaptive immunity in COVID 19	Med Hypotheses	2020	10.1016/j.mehy.2020.109845	NO	NO
Pubmed	Wirawan IMA	Forecasting COVID-19 Transmission and Healthcare Capacity in Bali, Indonesia	J Prev Med Public Health	2020	10.3961/jpmph.20.152	NO	NO
Pubmed	Li Y	Immune-related factors associated with pneumonia in 127 children with coronavirus disease 2019 in Wuhan	Pediatr Pulmonol	2020	10.1002/ppul.24907	NO	NO
Pubmed	Simioli F	Clinical outcomes of high-flow nasal cannula in COVID-19 associated postextubation respiratory failure. A single-centre case series	Anaesthesiol Intensive Ther	2020	10.5114/ait.2020.101007	NO	NO
Pubmed	Lai CC	Global coronavirus disease 2019: What has daily cumulative index taught us?	Int J Antimicrob Agents	2020	10.1016/j.ijantimicag.2020.106001	NO	NO
Pubmed	Cook TM	Risk to health from COVID-19 for anaesthetists and intensivists - a narrative review	Anaesthesia	2020	10.1111/anae.15220	NO	NO
Pubmed	Odilov AA	[Organ changes found by postmortem examination in COVID-19 patients]	Arkh Patol	2020	10.17116/patol20208206163	NO	NO
Pubmed	Rodríguez-Rubio M	A phase II, single-center, double-blind, randomized placebo-controlled trial to explore the efficacy and safety of intravenous melatonin in patients with COVID-19 admitted to the intensive care unit (MelCOVID study): a structured summary of a study protocol for a randomized controlled trial	Trials	2020	10.1186/s13063-020-04632-4	NO	NO
Pubmed	Kernebeck S	Impact of mobile health and medical applications on clinical practice in gastroenterology	World J Gastroenterol	2020	10.3748/wjg.v26.i29.4182	NO	NO
Pubmed	Tarantino U	State of Fragility Fractures Management during the COVID-19 Pandemic	Int J Environ Res Public Health	2020	10.3390/ijerph17217732	NO	NO
Pubmed	Mallhi TH	Stratification of Acute Kidney Injury in COVID-19	Am J Trop Med Hyg	2020	10.4269/ajtmh.20-0794	NO	NO
Pubmed	Atif M	Why is Pakistan vulnerable to COVID-19 associated morbidity and mortality? A scoping review	Int J Health Plann Manage	2020	10.1002/hpm.3016	NO	NO
Pubmed	Kowalczyk O	Religion and Faith Perception in a Pandemic of COVID-19	J Relig Health	2020	10.1007/s10943-020-01088-3	NO	NO
Pubmed	Ghani F	COVID-19 Outbreak and Dentistry: Guidelines and Recommendations for the Provision of Dental Healthcare Services	J Coll Physicians Surg Pak	2020	10.29271/jcpsp.2020.supp2.101	NO	NO
Pubmed	Mol MPG	Can the human coronavirus epidemic also spread through solid waste?	Waste Manag Res	2020	10.1177/0734242X20918312	NO	NO
Pubmed	Kadosh BS	COVID-19 and the Heart and Vasculature: Novel Approaches to Reduce Virus-Induced Inflammation in Patients With Cardiovascular Disease	Arterioscler Thromb Vasc Biol	2020	10.1161/ATVBAHA.120.314513	NO	NO
Pubmed	Lakin JR	Advance Care Planning: Promoting Effective and Aligned Communication in the Elderly (ACP-PEACE): the study protocol for a pragmatic stepped-wedge trial of older patients with cancer	BMJ Open	2020	10.1136/bmjopen-2020-040999	NO	NO
Pubmed	Kibret S	Prevalence of anxiety towards COVID-19 and its associated factors among healthcare workers in a Hospital of Ethiopia	PLoS One	2020	10.1371/journal.pone.0243022	NO	NO
Pubmed	Onwuzurike C	Examining Inequities Associated With Changes in Obstetric and Gynecologic Care Delivery During the Coronavirus Disease 2019 (COVID-19) Pandemic	Obstet Gynecol	2020	10.1097/AOG.0000000000003933	NO	NO
Pubmed	Brant-Zawadzki M	SARS-CoV-2 antibody prevalence in health care workers: Preliminary report of a single center study	PLoS One	2020	10.1371/journal.pone.0240006	NO	NO
Pubmed	Lu X	Therapeutic effect of high-flow nasal cannula on severe COVID-19 patients in a makeshift intensive-care unit: A case report	Medicine (Baltimore)	2020	10.1097/MD.0000000000020393	NO	NO
Pubmed	Chew QH	Perceived Stress, Stigma, Traumatic Stress Levels and Coping Responses amongst Residents in Training across Multiple Specialties during COVID-19 Pandemic-A Longitudinal Study	Int J Environ Res Public Health	2020	10.3390/ijerph17186572	NO	NO
Pubmed	Castro HM	[Clinical characteristics of coronavirus disease 2019 in a single center of Argentina. Retrospective cohort]	Medicina (B Aires)	2020		NO	NO
Pubmed	Alenazi TH	Prevalence and predictors of anxiety among healthcare workers in Saudi Arabia during the COVID-19 pandemic	J Infect Public Health	2020	10.1016/j.jiph.2020.09.001	NO	NO
Pubmed	Litton E	Surge capacity of intensive care units in case of acute increase in demand caused by COVID-19 in Australia	Med J Aust	2020	10.5694/mja2.50596	NO	NO
Pubmed	Zdravkovic M	Scientific quality of COVID-19 and SARS CoV-2 publications in the highest impact medical journals during the early phase of the pandemic: A case control study	PLoS One	2020	10.1371/journal.pone.0241826	NO	NO
Pubmed	Smith DRM	Optimizing COVID-19 surveillance in long-term care facilities: a modelling study	BMC Med	2020	10.1186/s12916-020-01866-6	NO	NO
Pubmed	Signorelli C	COVID-19 mortality rate in nine high-income metropolitan regions	Acta Biomed	2020	10.23750/abm.v91i9-S.10134	NO	NO
Pubmed	Yong CM	Cardiac procedural deferral during the coronavirus (COVID-19) pandemic	Catheter Cardiovasc Interv	2020	10.1002/ccd.29262	NO	NO
Pubmed	Kulcsar MAV	Recommendations for head and neck surgical procedures during the COVID-19 pandemic	Clinics (Sao Paulo)	2020	10.6061/clinics/2020/e2084	NO	NO
Pubmed	Dooley AB	Use of Telemedicine for Sexual Medicine Patients	Sex Med Rev	2020	10.1016/j.sxmr.2020.06.001	NO	NO
Pubmed	Oboh MA	Beyond SARS-CoV-2: Lessons That African Governments Can Apply in Preparation for Possible Future Epidemics	J Prev Med Public Health	2020	10.3961/jpmph.20.259	NO	NO
Pubmed	Picchio CA	The impact of the COVID-19 pandemic on harm reduction services in Spain	Harm Reduct J	2020	10.1186/s12954-020-00432-w	NO	NO
Pubmed	Cuomo RE	Sub-national longitudinal and geospatial analysis of COVID-19 tweets	PLoS One	2020	10.1371/journal.pone.0241330	NO	NO
Pubmed	Shinan-Altman S	Healthcare utilization among breast cancer patients during the COVID-19 outbreak	Palliat Support Care	2020	10.1017/S1478951520000516	NO	NO
Pubmed	Seemann T	Tracking the COVID-19 pandemic in Australia using genomics	Nat Commun	2020	10.1038/s41467-020-18314-x	NO	NO
Pubmed	Wang Y	Acute psychological effects of Coronavirus Disease 2019 outbreak among healthcare workers in China: a cross-sectional study	Transl Psychiatry	2020	10.1038/s41398-020-01031-w	NO	NO
Pubmed	Thompson JR	COVID-19 and the Field of Intellectual and Developmental Disabilities: Where Have We Been? Where Are We? Where Do We Go?	Intellect Dev Disabil	2020	10.1352/1934-9556-58.4.257	NO	NO
Pubmed	Ladhani SN	Prioritising paediatric surveillance during the COVID-19 pandemic	Arch Dis Child	2020	10.1136/archdischild-2020-319363	NO	NO
Pubmed	Ruiz-Frutos C	Information on COVID-19 and Psychological Distress in a Sample of Non-Health Workers during the Pandemic Period	Int J Environ Res Public Health	2020	10.3390/ijerph17196982	NO	NO
Pubmed	Cox CL	'Healthcare Heroes': problems with media focus on heroism from healthcare workers during the COVID-19 pandemic	J Med Ethics	2020	10.1136/medethics-2020-106398	NO	NO
Pubmed	Borie R	Glucocorticoids with low-dose anti-IL1 anakinra rescue in severe non-ICU COVID-19 infection: A cohort study	PLoS One	2020	10.1371/journal.pone.0243961	YES	NO	NOT SPECIFICALLY ADDRESSING VAP
Pubmed	Gualano G	Usefulness of bronchoalveolar lavage in the management of patients presenting with lung infiltrates and suspect COVID-19-associated pneumonia: A case report	Int J Infect Dis	2020	10.1016/j.ijid.2020.05.027	NO	NO
Pubmed	Fontes AF	Where does patient autonomy live, in times of crisis in Portugal?	Cien Saude Colet	2020	10.1590/1413-812320202510.2.26782020	NO	NO
Pubmed	Homayounieh F	Clinical and imaging features predict mortality in COVID-19 infection in Iran	PLoS One	2020	10.1371/journal.pone.0239519	NO	NO
Pubmed	Morgenthau AS	Moderate or Severe Impairment in Pulmonary Function is Associated with Mortality in Sarcoidosis Patients Infected with SARS‑CoV‑2	Lung	2020	10.1007/s00408-020-00392-9	NO	NO
Pubmed	Khalafallah AM	Burnout and career satisfaction among attending neurosurgeons during the COVID-19 pandemic	Clin Neurol Neurosurg	2020	10.1016/j.clineuro.2020.106193	NO	NO
Pubmed	Mbachu CNP	COVID-19 infection: Knowledge, attitude, practices, and impact among healthcare workers in a South-Eastern Nigerian state	J Infect Dev Ctries	2020	10.3855/jidc.13248	NO	NO
Pubmed	Kefale B	Prevalence and Risk Factors of Thromboembolism among Patients With Coronavirus Disease-19: A Systematic Review and Meta-Analysis	Clin Appl Thromb Hemost	2020	10.1177/1076029620967083	NO	NO
Pubmed	Wee LE	Early Recognition of Coronavirus 2019 Disease (COVID-19) Infection in Surgical Inpatients: The Importance of a Risk-Stratified Approach for Early Testing and Isolation	Surg Infect (Larchmt)	2020	10.1089/sur.2020.184	NO	NO
Pubmed	Chen ML	[Infection prevention and control of bedside blood purification treatment in patients with COVID-19]	Beijing Da Xue Xue Bao Yi Xue Ban	2020	10.19723/j.issn.1671-167X.2020.03.003	NO	NO
Pubmed	Aloufi N	Angiotensin-converting enzyme 2 expression in COPD and IPF fibroblasts: the forgotten cell in COVID-19	Am J Physiol Lung Cell Mol Physiol	2021	10.1152/ajplung.00455.2020	NO	NO
Pubmed	Malhotra V	A Low-cost Solution for Retro-fitment of HEPA Filter in Healthcare Facilities Providing Care to COVID-19 Patients	Indian Pediatr	2020	10.1007/s13312-020-1830-x	NO	NO
Pubmed	Wang Y	Super-factors associated with transmission of occupational COVID-19 infection among healthcare staff in Wuhan, China	J Hosp Infect	2020	10.1016/j.jhin.2020.06.023	NO	NO
Pubmed	Ridde V	Unmet healthcare needs among migrants without medical insurance in Montreal, Canada	Glob Public Health	2020	10.1080/17441692.2020.1771396	NO	NO
Pubmed	Chow C	The Next Pandemic: Supporting COVID-19 Frontline Doctors Through Film Discussion	J Med Humanit	2020	10.1007/s10912-020-09662-2	NO	NO
Pubmed	Rooijakkers MJP	Transcatheter aortic valve replacement during the COVID-19 pandemic-A Dutch single-center analysis	J Card Surg	2021	10.1111/jocs.15123	NO	NO
Pubmed	Malik UR	Knowledge, Attitude, and Practices of Healthcare Professionals on COVID-19 and Risk Assessment to Prevent the Epidemic Spread: A Multicenter Cross-Sectional Study from Punjab, Pakistan	Int J Environ Res Public Health	2020	10.3390/ijerph17176395	NO	NO
Pubmed	Taylor J	Nosocomial COVID-19: experience from a large acute NHS Trust in South-West London	J Hosp Infect	2020	10.1016/j.jhin.2020.08.018	NO	NO
Pubmed	López de la Iglesia J	Predictive factors of COVID-19 in patients with negative RT-qPCR	Semergen	2020	10.1016/j.semerg.2020.06.010	NO	NO
Pubmed	Naqvi SHS	Povidone-iodine solution as SARS-CoV-2 prophylaxis for procedures of the upper aerodigestive tract a theoretical framework	J Otolaryngol Head Neck Surg	2020	10.1186/s40463-020-00474-x	NO	NO
Pubmed	Chang KC	Factors related to preventive COVID-19 infection behaviors among people with mental illness	J Formos Med Assoc	2020	10.1016/j.jfma.2020.07.032	NO	NO
Pubmed	Tchouaket Nguemeleu E	Economic analysis of healthcare-associated infection prevention and control interventions in medical and surgical units: systematic review using a discounting approach	J Hosp Infect	2020	10.1016/j.jhin.2020.07.004	NO	NO
Pubmed	Bertolaccini L	Opening and closing the doors of the lockdown in Italy without forgetting lung cancer patients	Interact Cardiovasc Thorac Surg	2020	10.1093/icvts/ivaa106	NO	NO
Pubmed	Van Hees S	Access to healthcare and prevalence of anxiety and depression in persons with epilepsy during the COVID-19 pandemic: A multicountry online survey	Epilepsy Behav	2020	10.1016/j.yebeh.2020.107350	NO	NO
Pubmed	Okeahalam C	Factors associated with COVID-19 infections and mortality in Africa: a cross-sectional study using publicly available data	BMJ Open	2020	10.1136/bmjopen-2020-042750	NO	NO
Pubmed	Omrani AS	The first consecutive 5000 patients with Coronavirus Disease 2019 from Qatar; a nation-wide cohort study	BMC Infect Dis	2020	10.1186/s12879-020-05511-8	NO	NO
Pubmed	Riccò M	Inappropriate risk perception for SARS-CoV-2 infection among Italian HCWs in the eve of COVID-19 pandemic	Acta Biomed	2020	10.23750/abm.v91i3.9727	NO	NO
Pubmed	Núñez-Mujica G	Data Analysis of Infection Rates Among Exposed Healthcare Workers Could Reveal Effective Prophylactics Against SARS-CoV-2	Adv Exp Med Biol	2020	10.1007/5584_2020_540	NO	NO
Pubmed	Kramer CK	Rates of COVID-19-associated hospitalization in British Columbia and Ontario: time course of flattening the relevant curve	Can J Public Health	2020	10.17269/s41997-020-00405-3	NO	NO
Pubmed	Taylor S	Fear and avoidance of healthcare workers: An important, under-recognized form of stigmatization during the COVID-19 pandemic	J Anxiety Disord	2020	10.1016/j.janxdis.2020.102289	NO	NO
Pubmed	Kempfle JS	[Management of tracheostomy patients during the COVID-19 pandemic: review of the literature and demonstration]	HNO	2020	10.1007/s00106-020-00892-3	NO	NO
Pubmed	Ojetti V	Non-COVID Diseases during the Pandemic: Where Have All Other Emergencies Gone?	Medicina (Kaunas)	2020	10.3390/medicina56100512	NO	NO
Pubmed	Vial MR	Covid-19 in South America: clinical and epidemiological characteristics among 381 patients during the early phase of the pandemic in Santiago, Chile	BMC Infect Dis	2020	10.1186/s12879-020-05665-5	NO	NO
Pubmed	Sinclair C	Advance care planning in Australia during the COVID-19 outbreak: now more important than ever	Intern Med J	2020	10.1111/imj.14937	NO	NO
Pubmed	Schutzer-Weissmann J	Severe acute respiratory syndrome coronavirus 2 infection risk during elective peri-operative care: a narrative review	Anaesthesia	2020	10.1111/anae.15221	NO	NO
Pubmed	Greffe S	[Nasopharyngeal carriage of SARS-CoV-2 among health personnel with symptoms suggestive of COVID-19 in a University Hospital in the Paris suburbs]	Rev Med Interne	2020	10.1016/j.revmed.2020.06.017	NO	NO
Pubmed	Singh JA	Critical care triaging in the shadow of COVID-19: Ethics considerations	S Afr Med J	2020		NO	NO
Pubmed	Lidström AK	Work at inpatient care units is associated with an increased risk of SARS-CoV-2 infection; a cross-sectional study of 8679 healthcare workers in Sweden	Ups J Med Sci	2020	10.1080/03009734.2020.1793039	NO	NO
Pubmed	Ceccarelli G	Superinfections in patients treated with Teicoplanin as anti-SARS-CoV-2 agent	Eur J Clin Invest	2021	10.1111/eci.13418	YES	NO	NOT SPECIFICALLY ADDRESSING VAP
Pubmed	Herron JBT	Coronavirus antibody positive tests and continued use of personal protective equipment throughout the pandemic	Br J Oral Maxillofac Surg	2020	10.1016/j.bjoms.2020.06.021	NO	NO
Pubmed	Kumaran NK	Coronavirus disease-19 (COVID-19) associated with acute necrotising pancreatitis (ANP)	BMJ Case Rep	2020	10.1136/bcr-2020-237903	NO	NO
Pubmed	Temsah MH	Knowledge, attitudes and practices of healthcare workers during the early COVID-19 pandemic in a main, academic tertiary care centre in Saudi Arabia	Epidemiol Infect	2020	10.1017/S0950268820001958	NO	NO
Pubmed	Sturrock BR	Should nasogastric tube insertion during the COVID-19 pandemic be considered as an aerosol-generating procedure?	Br J Hosp Med (Lond)	2020	10.12968/hmed.2020.0307	NO	NO
Pubmed	Jamous F	Critical Illness Due to Covid-19: A Description of the Surge in a Single Center in Sioux Falls	S D Med	2020		NO	NO
Pubmed	Adly HM	Correlation of COVID-19 Pandemic with Healthcare System Response and Prevention Measures in Saudi Arabia	Int J Environ Res Public Health	2020	10.3390/ijerph17186666	NO	NO
Pubmed	Saadatian-Elahi M	Protocol for a prospective, observational, hospital-based multicentre study of nosocomial SARS-CoV-2 transmission: NOSO-COR Project	BMJ Open	2020	10.1136/bmjopen-2020-039088	NO	NO
Pubmed	Valeriani G	Unconventional Answers to Unprecedented Challenges: The Swedish Experience During the COVID-19 Outbreak	J Prev Med Public Health	2020	10.3961/jpmph.20.235	NO	NO
Pubmed	Zubieta-Calleja G	COVID-19 and Pneumolysis Simulating Extreme High-altitude Exposure with Altered Oxygen Transport Physiology; Multiple Diseases, and Scarce Need of Ventilators: Andean Condor's-eye-view	Rev Recent Clin Trials	2020	10.2174/1574887115666200925141108	NO	NO
Pubmed	Aksenova EI	[РROBLEMS OF MEDICAL SERVICES EXPORT IN RUSSIA]	Probl Sotsialnoi Gig Zdravookhranenniiai Istor Med	2020	10.32687/0869-866X-2020-28-s2-1176-1179	NO	NO
Pubmed	McKay D	Substance use and abuse associated with the behavioral immune system during COVID-19: The special case of healthcare workers and essential workers	Addict Behav	2020	10.1016/j.addbeh.2020.106522	NO	NO
Pubmed	Brammer C	Qualitative review of early experiences of off-site COVID-19 testing centers and associated considerations	Healthc (Amst)	2020	10.1016/j.hjdsi.2020.100449	NO	NO
Pubmed	Abolfotouh MA	Perception and attitude of healthcare workers in Saudi Arabia with regard to Covid-19 pandemic and potential associated predictors	BMC Infect Dis	2020	10.1186/s12879-020-05443-3	NO	NO
Pubmed	Abdulaal A	Comparison of deep learning with regression analysis in creating predictive models for SARS-CoV-2 outcomes	BMC Med Inform Decis Mak	2020	10.1186/s12911-020-01316-6	NO	NO
Pubmed	Lee SG	Clinical Characteristics and Risk Factors for Fatality and Severity in Patients with Coronavirus Disease in Korea: A Nationwide Population-Based Retrospective Study Using the Korean Health Insurance Review and Assessment Service (HIRA) Database	Int J Environ Res Public Health	2020	10.3390/ijerph17228559	YES	NO	REVIEW
Pubmed	Huxtable R	Bin it or pin it? Which professional ethical guidance on managing COVID-19 should I follow?	BMC Med Ethics	2020	10.1186/s12910-020-00491-5	NO	NO
Pubmed	Vellone V	How to Produce Cheap and Easy Custom-Made Sterilizable Filtering Facepiece 2/3 Masks for Healthcare Providers During Pandemic COVID-19 Emergency	J Craniofac Surg	2020	10.1097/SCS.0000000000006696	NO	NO
Pubmed	Burke RM	Enhanced contact investigations for nine early travel-related cases of SARS-CoV-2 in the United States	PLoS One	2020	10.1371/journal.pone.0238342	NO	NO
Pubmed	Dragovic M	Emergency department mental health presentations before and during the COVID-19 outbreak in Western Australia	Australas Psychiatry	2020	10.1177/1039856220960673	NO	NO
Pubmed	Manzanares W	Pharmaconutrition revisited for critically ill patients with coronavirus disease 2019 (COVID-19): Does selenium have a place?	Nutrition	2021	10.1016/j.nut.2020.110989	NO	NO
Pubmed	Altmayer V	Therapeutic plasma exchange in a critically ill Covid-19 patient	J Clin Apher	2021	10.1002/jca.21830	NO	NO
Pubmed	Rodríguez-Rey R	Working in the Times of COVID-19. Psychological Impact of the Pandemic in Frontline Workers in Spain	Int J Environ Res Public Health	2020	10.3390/ijerph17218149	NO	NO
Pubmed	Borshoff DC	Nonoperating room anaesthesia: safety, monitoring, cognitive aids and severe acute respiratory syndrome coronavirus 2	Curr Opin Anaesthesiol	2020	10.1097/ACO.0000000000000895	NO	NO
Pubmed	Griffith MF	Nursing Home Residents Face Severe Functional Limitation or Death After Hospitalization for Pneumonia	J Am Med Dir Assoc	2020	10.1016/j.jamda.2020.09.010	NO	NO
Pubmed	Jeevananthan C	Effects of temperature, humidity, air quality and anthropic activities on the transmission of SARS-CoV-2: a systematic review protocol	BMJ Open	2020	10.1136/bmjopen-2020-039623	NO	NO
Pubmed	Olagoke AA	Exposure to coronavirus news on mainstream media: The role of risk perceptions and depression	Br J Health Psychol	2020	10.1111/bjhp.12427	NO	NO
Pubmed	Ghasemiyeh P	COVID-19 outbreak: Challenges in pharmacotherapy based on pharmacokinetic and pharmacodynamic aspects of drug therapy in patients with moderate to severe infection	Heart Lung	2020	10.1016/j.hrtlng.2020.08.025	NO	NO
Pubmed	Obasa AE	Comparative strategic approaches to COVID-19 in Africa: Balancing public interest with civil liberties	S Afr Med J	2020		NO	NO
Pubmed	Kasting ML	Public perceptions of the effectiveness of recommended non-pharmaceutical intervention behaviors to mitigate the spread of SARS-CoV-2	PLoS One	2020	10.1371/journal.pone.0241662	NO	NO
Pubmed	Mughal MS	COVID-19 patients in a tertiary US hospital: Assessment of clinical course and predictors of the disease severity	Respir Med	2020	10.1016/j.rmed.2020.106130	NO	NO
Pubmed	Pallett SJC	Serological assays for delayed SARS-CoV-2 case identification - Author's reply	Lancet Respir Med	2020	10.1016/S2213-2600(20)30406-9	NO	NO
Pubmed	Kassa AM	Knowledge level and factors influencing prevention of COVID-19 pandemic among residents of Dessie and Kombolcha City administrations, North-East Ethiopia: a population-based cross-sectional study	BMJ Open	2020	10.1136/bmjopen-2020-044202	NO	NO
Pubmed	Peters A	Putting some context to the aerosolization debate around SARS-CoV-2	J Hosp Infect	2020	10.1016/j.jhin.2020.04.040	NO	NO
Pubmed	Macinko J	Health care seeking due to COVID-19 related symptoms and health care cancellations among older Brazilian adults: the ELSI-COVID-19 initiative	Cad Saude Publica	2020	10.1590/0102-311X00181920	NO	NO
Pubmed	Wee LE	Reduction in healthcare-associated respiratory viral infections during a COVID-19 outbreak	Clin Microbiol Infect	2020	10.1016/j.cmi.2020.06.027	NO	NO
Pubmed	Ding BTK	Time-sensitive ambulatory orthopaedic soft-tissue surgery paradigms during the COVID-19 pandemic	Int Orthop	2020	10.1007/s00264-020-04606-w	NO	NO
Pubmed	Tu YP	Testing for Severe Acute Respiratory Syndrome-Coronavirus 2: Challenges in Getting Good Specimens, Choosing the Right Test, and Interpreting the Results	Crit Care Med	2020	10.1097/CCM.0000000000004594	NO	NO
Pubmed	Palladino R	Excess Deaths and Hospital Admissions for COVID-19 Due to a Late Implementation of the Lockdown in Italy	Int J Environ Res Public Health	2020	10.3390/ijerph17165644	NO	NO
Pubmed	Chadwick P	A commentary on podiatry during the Covid-19 pandemic : Podiatry during the Covid-19 pandemic	J Foot Ankle Res	2020	10.1186/s13047-020-00425-9	NO	NO
Pubmed	Valdes E	Special considerations in the assessment of catastrophic brain injury and determination of brain death in patients with SARS-CoV-2	J Neurol Sci	2020	10.1016/j.jns.2020.117087	NO	NO
Pubmed	Joshi AY	Successful treatment of coronavirus disease 2019 in a patient with asthma	Allergy Asthma Proc	2020	10.2500/aap.2020.41.200044	NO	NO
Pubmed	McCabe R	Adapting hospital capacity to meet changing demands during the COVID-19 pandemic	BMC Med	2020	10.1186/s12916-020-01781-w	NO	NO
Pubmed	Mohamed MO	Sex Differences in Mortality Rates and Underlying Conditions for COVID-19 Deaths in England and Wales	Mayo Clin Proc	2020	10.1016/j.mayocp.2020.07.009	NO	NO
Pubmed	Agarwal M	Impact of the COVID-19 pandemic on emergency CT head utilization in Ontario-an observational study of tertiary academic hospitals	Emerg Radiol	2020	10.1007/s10140-020-01857-3	NO	NO
Pubmed	Gregorova M	Post-acute COVID-19 associated with evidence of bystander T-cell activation and a recurring antibiotic-resistant bacterial pneumonia	Elife	2020	10.7554/eLife.63430	NO	NO
Pubmed	Sakano T	Above and beyond: biofilm and the ongoing search for strategies to reduce ventilator-associated pneumonia (VAP)	Crit Care	2020	10.1186/s13054-020-03234-5	YES	NO	NO DATA OF INTEREST
Pubmed	Vasilyev AO	[ORGANIZATION OF MEDICAL CARE FOR ELDERLY PATIENTS UNDER THE CONDITIONS OF THE COVID-19 PANDEMIC]	Probl Sotsialnoi Gig Zdravookhranenniiai Istor Med	2020	10.32687/0869-866X-2020-28-s2-1081-1086	NO	NO
Pubmed	Kerkhoff AD	Evaluation of a novel community-based COVID-19 'Test-to-Care' model for low-income populations	PLoS One	2020	10.1371/journal.pone.0239400	NO	NO
Pubmed	Jiang L	[2019 novel coronavirus: appropriate rather than undue protection]	Zhonghua Nei Ke Za Zhi	2020	10.3760/cma.j.cn112138-20200303-00172	NO	NO
Pubmed	Sturdy A	Severe COVID-19 and healthcare-associated infections on the ICU: time to remember the basics?	J Hosp Infect	2020	10.1016/j.jhin.2020.06.027	YES	NO	NO DATA OF INTEREST
Pubmed	Howe MS	The world is its own best model: modelling and future pandemic planning in dentistry	Br Dent J	2020	10.1038/s41415-020-2403-z	NO	NO
Pubmed	Nguyen NPT	Preventive behavior of Vietnamese people in response to the COVID-19 pandemic	PLoS One	2020	10.1371/journal.pone.0238830	NO	NO
Pubmed	Leiva O	Innovation in Ambulatory Care of Heart Failure in the Era of Coronavirus Disease 2019	Heart Fail Clin	2020	10.1016/j.hfc.2020.06.004	NO	NO
Pubmed	Smith AA	Identifying Patients at Greatest Risk of Mortality due to COVID-19: A New England Perspective	West J Emerg Med	2020	10.5811/westjem.2020.6.47957	NO	NO
Pubmed	Mason SE	Insights from a global snapshot of the change in elective colorectal practice due to the COVID-19 pandemic	PLoS One	2020	10.1371/journal.pone.0240397	NO	NO
Pubmed	Xiaoming X	The psychological status of 8817 hospital workers during COVID-19 Epidemic: A cross-sectional study in Chongqing	J Affect Disord	2020	10.1016/j.jad.2020.07.092	NO	NO
Pubmed	Crowley D	A national model of remote care for assessing and providing opioid agonist treatment during the COVID-19 pandemic: a report	Harm Reduct J	2020	10.1186/s12954-020-00394-z	NO	NO
Pubmed	Bennett D	Portable Pocket-Sized Ultrasound Scanner for the Evaluation of Lung Involvement in Coronavirus Disease 2019 Patients	Ultrasound Med Biol	2021	10.1016/j.ultrasmedbio.2020.09.014	NO	NO
Pubmed	Castillo-López IY	Olfactory Dysfunction in a Mexican Population Outside of COVID-19 Pandemic: Prevalence and Associated Factors (the OLFAMEX Study)	Curr Allergy Asthma Rep	2020	10.1007/s11882-020-00975-9	NO	NO
Pubmed	Baek YJ	A mathematical model of COVID-19 transmission in a tertiary hospital and assessment of the effects of different intervention strategies	PLoS One	2020	10.1371/journal.pone.0241169	NO	NO
Pubmed	Kim SW	Containment of a healthcare-associated COVID-19 outbreak in a university hospital in Seoul, Korea: A single-center experience	PLoS One	2020	10.1371/journal.pone.0237692	NO	NO
Pubmed	Güldaval F	Clinical presentation of health care workers with symptoms of coronavirus disease 2019 at the İzmir tertiary education hospital, during an early phase of the pandemic	Tuberk Toraks	2020	10.5578/tt.70128	NO	NO
Pubmed	Moustakis J	The effect of COVID-19 on essential surgical admissions in South Africa: A retrospective observational analysis of admissions before and during lockdown at a tertiary healthcare complex	S Afr Med J	2020	10.7196/SAMJ.2020.v110i9.15025	NO	NO
Pubmed	Suresh V	Preanesthetic Povidone-Iodine gargles for patients with COVID-19	J Clin Anesth	2020	10.1016/j.jclinane.2020.110035	NO	NO
Pubmed	Sindhuja K	Clinical profile and prevalence of conjunctivitis in mild COVID-19 patients in a tertiary care COVID-19 hospital: A retrospective cross-sectional study	Indian J Ophthalmol	2020	10.4103/ijo.IJO_1319_20	NO	NO
Pubmed	Goodall JW	Risk factors for severe disease in patients admitted with COVID-19 to a hospital in London, England: a retrospective cohort study	Epidemiol Infect	2020	10.1017/S0950268820002472	NO	NO
Pubmed	Shah S	Evidence-Based Risk Mitigation and Stratification During COVID-19 for Return to Interventional Pain Practice: American Society of Interventional Pain Physicians (ASIPP) Guidelines	Pain Physician	2020		NO	NO
Pubmed	Liu Z	[Mental health status and its influencing factors among general population and medical personnel in Guangdong Province during COVID-19 pandemic]	Nan Fang Yi Ke Da Xue Xue Bao	2020	10.12122/j.issn.1673-4254.2020.10.22	NO	NO
Pubmed	Arnetz JE	Nurse Reports of Stressful Situations during the COVID-19 Pandemic: Qualitative Analysis of Survey Responses	Int J Environ Res Public Health	2020	10.3390/ijerph17218126	NO	NO
Pubmed	Sii CKS	Early experience with universal preoperative and pre-procedural screening for COVID-19 in low-risk pediatric surgical patients requiring general anesthesia	Pediatr Surg Int	2020	10.1007/s00383-020-04760-7	NO	NO
Pubmed	Nguyen QC	Using 164 Million Google Street View Images to Derive Built Environment Predictors of COVID-19 Cases	Int J Environ Res Public Health	2020	10.3390/ijerph17176359	NO	NO
Pubmed	Kaye RJ	Overview of Stem Cell Therapy for Acute Respiratory Distress Syndrome with Focus on COVID 19	Pain Physician	2020		NO	NO
Pubmed	Stevens JP	COVID-19-associated Multisystem Inflammatory Syndrome in Children Presenting as Acute Pancreatitis	J Pediatr Gastroenterol Nutr	2020	10.1097/MPG.0000000000002860	NO	NO
Pubmed	Naseem M	Exploring the Potential of Artificial Intelligence and Machine Learning to Combat COVID-19 and Existing Opportunities for LMIC: A Scoping Review	J Prim Care Community Health	2020	10.1177/2150132720963634	NO	NO
Pubmed	Sarfraz A	Availability, Use, and Satisfaction of Personal Protective Equipment Among Healthcare Workers: A Cross-Sectional Assessment of Low- and Middle-Income Countries	J Occup Environ Med	2020	10.1097/JOM.0000000000002028	NO	NO
Pubmed	Chiappe Gonzalez AJ	Hospital-acquired SARS-CoV-2 pneumonia in a person living with HIV	Int J STD AIDS	2020	10.1177/0956462420957528	NO	NO
Pubmed	Licina A	Use of powered air-purifying respirator (PAPR) by healthcare workers for preventing highly infectious viral diseases-a systematic review of evidence	Syst Rev	2020	10.1186/s13643-020-01431-5	NO	NO
Pubmed	Mahmud-Al-Rafat A	A combinational approach to restore cytokine balance and to inhibit virus growth may promote patient recovery in severe COVID-19 cases	Cytokine	2020	10.1016/j.cyto.2020.155228	NO	NO
Pubmed	Yang Y	[Effects on the integrated treatment of colorectal cancer patients during COVID-19 epidemic in China: a cross-sectional study]	Zhonghua Wei Chang Wai Ke Za Zhi	2020	10.3760/cma.j.cn.441530-20200416-00219	NO	NO
Pubmed	Denning M	What Has Been the Impact of Covid-19 on Safety Culture? A Case Study from a Large Metropolitan Healthcare Trust	Int J Environ Res Public Health	2020	10.3390/ijerph17197034	NO	NO
Pubmed	Peiffer-Smadja N	Anticovid, a comprehensive open-access real-time platform of registered clinical studies for COVID-19	J Antimicrob Chemother	2020	10.1093/jac/dkaa223	NO	NO
Pubmed	Murphy T	Impact of the 2020 COVID-19 pandemic on the workload of the orthopaedic service in a busy UK district general hospital	Injury	2020	10.1016/j.injury.2020.07.001	NO	NO
Pubmed	Joy M	Reorganisation of primary care for older adults during COVID-19: a cross-sectional database study in the UK	Br J Gen Pract	2020	10.3399/bjgp20X710933	NO	NO
Pubmed	Kampmeier S	A nosocomial cluster of vancomycin resistant enterococci among COVID-19 patients in an intensive care unit	Antimicrob Resist Infect Control	2020	10.1186/s13756-020-00820-8	YES	NO	NO DATA OF INTEREST
Pubmed	Klein SJ	Structured ICU resource management in a pandemic is associated with favorable outcome in critically ill COVID‑19 patients	Wien Klin Wochenschr	2020	10.1007/s00508-020-01764-0	NO	NO
Pubmed	Monin JK	Family Communication in Long-Term Care During a Pandemic: Lessons for Enhancing Emotional Experiences	Am J Geriatr Psychiatry	2020	10.1016/j.jagp.2020.09.008	NO	NO
Pubmed	West TA	Tocilizumab for severe COVID-19 pneumonia: Case series of 5 Australian patients	Int J Rheum Dis	2020	10.1111/1756-185X.13913	NO	NO
Pubmed	Oetjens MT	Electronic health record analysis identifies kidney disease as the leading risk factor for hospitalization in confirmed COVID-19 patients	PLoS One	2020	10.1371/journal.pone.0242182	NO	NO
Pubmed	Duffy C	Chest drain aerosol generation in COVID-19 and emission reduction using a simple anti-viral filter	BMJ Open Respir Res	2020	10.1136/bmjresp-2020-000710	NO	NO
Pubmed	Navya PN	Efficacy of chlorhexidine wipes on colonization of Pseudomonas aeruginosa and Staphylococcus aureus in both ventilator and nonventilator patients in pediatric intensive care unit	J Indian Soc Pedod Prev Dent	2020	10.4103/JISPPD.JISPPD_268_20	YES	NO	POPULATION NOT RELEVANT
Pubmed	Menezes MCS	SARS-CoV-2 pneumonia-receptor binding and lung immunopathology: a narrative review	Crit Care	2021	10.1186/s13054-020-03399-z	NO	NO
Pubmed	Nohuz E	Technics to put on and remove personal protective equipment before surgical or obstetrical procedure in suspected or infected COVID-19 patients (with video)	J Gynecol Obstet Hum Reprod	2020	10.1016/j.jogoh.2020.101859	NO	NO
Pubmed	Sampa MB	Redesigning Portable Health Clinic Platform as a Remote Healthcare System to Tackle COVID-19 Pandemic Situation in Unreached Communities	Int J Environ Res Public Health	2020	10.3390/ijerph17134709	NO	NO
Pubmed	Allel K	Country-level factors associated with the early spread of COVID-19 cases at 5, 10 and 15 days since the onset	Glob Public Health	2020	10.1080/17441692.2020.1814835	NO	NO
Pubmed	d'Arminio Monforte A	The importance of patients' case-mix for the correct interpretation of the hospital fatality rate in COVID-19 disease	Int J Infect Dis	2020	10.1016/j.ijid.2020.09.037	NO	NO
Pubmed	Moon SJ	Independent Impact of Diabetes on the Severity of Coronavirus Disease 2019 in 5,307 Patients in South Korea: A Nationwide Cohort Study	Diabetes Metab J	2020	10.4093/dmj.2020.0141	NO	NO
Pubmed	Ning X	The mental health of neurological doctors and nurses in Hunan Province, China during the initial stages of the COVID-19 outbreak	BMC Psychiatry	2020	10.1186/s12888-020-02838-z	NO	NO
Pubmed	Sugaya N	A real-time survey on the psychological impact of mild lockdown for COVID-19 in the Japanese population	Sci Data	2020	10.1038/s41597-020-00714-9	NO	NO
Pubmed	Gaur P	COVID-19-Associated Cytotoxic Lesions of the Corpus Callosum	AJNR Am J Neuroradiol	2020	10.3174/ajnr.A6713	NO	NO
Pubmed	Macleod J	Surgery during COVID-19 crisis conditions: can we protect our ethical integrity against the odds?	J Med Ethics	2020	10.1136/medethics-2020-106446	NO	NO
Pubmed	Ko NY	Changes in Sex Life among People in Taiwan during the COVID-19 Pandemic: The Roles of Risk Perception, General Anxiety, and Demographic Characteristics	Int J Environ Res Public Health	2020	10.3390/ijerph17165822	NO	NO
Pubmed	National Immunization Advisory Committee Technical Working Group	[Technical guidelines for seasonal influenza vaccination in China (2020-2021)]	Zhonghua Yu Fang Yi Xue Za Zhi	2020	10.3760/cma.j.cn112150-20200911-01198	NO	NO
Pubmed	Ming DK	Continuous physiological monitoring using wearable technology to inform individual management of infectious diseases, public health and outbreak responses	Int J Infect Dis	2020	10.1016/j.ijid.2020.05.086	NO	NO
Pubmed	Do D	Healthcare worker attendance during the early stages of the COVID-19 pandemic: A longitudinal analysis of fingerprint-verified data from all public-sector secondary and tertiary care facilities in Bangladesh	J Glob Health	2020	10.7189/jogh.10.020509	NO	NO
Pubmed	Whittle RS	An ecological study of socioeconomic predictors in detection of COVID-19 cases across neighborhoods in New York City	BMC Med	2020	10.1186/s12916-020-01731-6	NO	NO
Pubmed	Ahmad I	Associated risks posed to healthcare workers when intubating the trachea of patients with COVID-19: a reply	Anaesthesia	2020	10.1111/anae.15225	NO	NO
Pubmed	Ma T	Travel health risk perceptions of Chinese international students in Australia - Implications for COVID-19	Infect Dis Health	2020	10.1016/j.idh.2020.03.002	NO	NO
Pubmed	Convertino I	Exploring pharmacological approaches for managing cytokine storm associated with pneumonia and acute respiratory distress syndrome in COVID-19 patients	Crit Care	2020	10.1186/s13054-020-03020-3	NO	NO
Pubmed	Blonz G	Epidemiology and microbiology of ventilator-associated pneumonia in COVID-19 patients: a multicenter retrospective study in 188 patients in an un-inundated French region	Crit Care	2021	10.1186/s13054-021-03493-w	YES	YES
Pubmed	Tuma J	[Renal Monomorphology in COVID-19 with Acute Renal Insufficiency]	Praxis (Bern 1994)	2020	10.1024/1661-8157/a003526	NO	NO
Pubmed	Mohseni M	Diagnosis of a Case of Suspected COVID-19 Using Telemedicine Technology in the Emergency Department	Am J Case Rep	2020	10.12659/AJCR.926251	NO	NO
Pubmed	Millett GA	White Counties Stand Apart: The Primacy of Residential Segregation in COVID-19 and HIV Diagnoses	AIDS Patient Care STDS	2020	10.1089/apc.2020.0155	NO	NO
Pubmed	García-Meniño I	Spread of OXA-48-producing Klebsiella pneumoniae among COVID-19-infected patients: The storm after the storm	J Infect Public Health	2021	10.1016/j.jiph.2020.11.001	YES	NO	CASE SERIES WITH LESS THAN 10 PATIENTS
Pubmed	Courtenay M	Preparing nurses for COVID-19 response efforts through involvement in antimicrobial stewardship programmes	J Hosp Infect	2020	10.1016/j.jhin.2020.06.011	NO	NO
Pubmed	Xu Q	Characterizing Weibo Social Media Posts From Wuhan, China During the Early Stages of the COVID-19 Pandemic: Qualitative Content Analysis	JMIR Public Health Surveill	2020	10.2196/24125	NO	NO
Pubmed	Cag Y	Anxiety among front-line health-care workers supporting patients with COVID-19: A global survey	Gen Hosp Psychiatry	2021	10.1016/j.genhosppsych.2020.12.010	NO	NO
Pubmed	Wells SY	Delivering Prolonged Exposure Therapy via Videoconferencing During the COVID-19 Pandemic: An Overview of the Research and Special Considerations for Providers	J Trauma Stress	2020	10.1002/jts.22573	NO	NO
Pubmed	DiMaggio C	Black/African American Communities are at highest risk of COVID-19: spatial modeling of New York City ZIP Code-level testing results	Ann Epidemiol	2020	10.1016/j.annepidem.2020.08.012	NO	NO
Pubmed	Jiang Y	The cost-effectiveness of conducting three versus two reverse transcription-polymerase chain reaction tests for diagnosing and discharging people with COVID-19: evidence from the epidemic in Wuhan, China	BMJ Glob Health	2020	10.1136/bmjgh-2020-002690	NO	NO
Pubmed	Bauer J	Access to intensive care in 14 European countries: a spatial analysis of intensive care need and capacity in the light of COVID-19	Intensive Care Med	2020	10.1007/s00134-020-06229-6	NO	NO
Pubmed	Constable L	How to deal with a temporary suspension and restarting your trial: our experiences and lessons learnt	Trials	2020	10.1186/s13063-020-04705-4	NO	NO
Pubmed	Heiss R	High-performance low field MRI enables visualization of persistent pulmonary damage after COVID-19	Magn Reson Imaging	2021	10.1016/j.mri.2020.11.004	NO	NO
Pubmed	Westra K	[At the heart of the Dutch COVID-19 epidemic: experiences of a municipal health service and a look at the future]	Ned Tijdschr Geneeskd	2020		NO	NO
Pubmed	Porres-Aguilar M	[Pulmonary embolism or pulmonary thrombosis in situ in severe pneumonic COVID-19 associated coagulopathy: does systemic thrombolysis have a role?]	Medicina (B Aires)	2020		NO	NO
Pubmed	Gharibo C	Triaging Interventional Pain Procedures During COVID-19 or Related Elective Surgery Restrictions: Evidence-Informed Guidance from the American Society of Interventional Pain Physicians (ASIPP)	Pain Physician	2020		NO	NO
Pubmed	Sabbatinelli J	Decreased serum levels of the inflammaging marker miR-146a are associated with clinical non-response to tocilizumab in COVID-19 patients	Mech Ageing Dev	2021	10.1016/j.mad.2020.111413	NO	NO
Pubmed	Sigman SA	A 57-Year-Old African American Man with Severe COVID-19 Pneumonia Who Responded to Supportive Photobiomodulation Therapy (PBMT): First Use of PBMT in COVID-19	Am J Case Rep	2020	10.12659/AJCR.926779	NO	NO
Pubmed	Novy E	Preliminary therapeutic drug monitoring data of β-lactams in critically ill patients with SARS-CoV-2 infection	Anaesth Crit Care Pain Med	2020	10.1016/j.accpm.2020.04.005	NO	NO
Pubmed	Klarskov CK	Remote continuous glucose monitoring during the COVID-19 pandemic in quarantined hospitalized patients in Denmark: A structured summary of a study protocol for a randomized controlled trial	Trials	2020	10.1186/s13063-020-04872-4	NO	NO
Pubmed	Elder C	Expectant management of pneumothorax in intubated COVID-19 positive patients: a case series	J Cardiothorac Surg	2020	10.1186/s13019-020-01297-7	NO	NO
Pubmed	Monneret G	Immune monitoring of interleukin-7 compassionate use in a critically ill COVID-19 patient	Cell Mol Immunol	2020	10.1038/s41423-020-0516-6	NO	NO
Pubmed	Engels D	Broadening Our Bandwidth: A Multiple Case Report of Expanded Use of Telehealth Technology to Perform Wound Consultations During the COVID-19 Pandemic	J Wound Ostomy Continence Nurs	2020	10.1097/WON.0000000000000697	NO	NO
Pubmed	Guérin C	Easier access to mechanical ventilation worldwide: an urgent need for low income countries, especially in face of the growing COVID-19 crisis	Eur Respir J	2020	10.1183/13993003.01271-2020	NO	NO
Pubmed	Braithwaite J	The 40 health systems, COVID-19 (40HS, C-19) study	Int J Qual Health Care	2021	10.1093/intqhc/mzaa113	NO	NO
Pubmed	Park MH	Case Report of Patients with Acute Respiratory Distress Syndrome Caused by COVID-19: Successfully Treated by Venovenous Extracorporeal Membrane Oxygenation and an Ultra-Protective Ventilation	Medicina (Kaunas)	2020	10.3390/medicina56110570	NO	NO
Pubmed	Han X	Inpatients With Brain Damage, Impaired Airways, and Severely Restricted Daily Activities Have an Increased Infection Rate During the COVID-19 Pandemic: A Single-Center Retrospective Analysis From Wuhan	Am J Phys Med Rehabil	2020	10.1097/PHM.0000000000001535	NO	NO
Pubmed	Delisle S	Prolonged Critical Illness and Demoralization: Curative Factors in Hospice Care in the Age of COVID-19	J Hosp Palliat Nurs	2020	10.1097/NJH.0000000000000689	NO	NO
Pubmed	Kameda T	Point-of-care lung ultrasound for the assessment of pneumonia: a narrative review in the COVID-19 era	J Med Ultrason (2001)	2021	10.1007/s10396-020-01074-y	NO	NO
Pubmed	Rajdev K	A Case of Extracorporeal Membrane Oxygenation as a Salvage Therapy for COVID-19-Associated Severe Acute Respiratory Distress Syndrome: Mounting Evidence	J Investig Med High Impact Case Rep	2020	10.1177/2324709620957778	NO	NO
Pubmed	Christie DB 3rd	Early outcomes with utilization of tissue plasminogen activator in COVID-19-associated respiratory distress: A series of five cases	J Trauma Acute Care Surg	2020	10.1097/TA.0000000000002787	NO	NO
Pubmed	Fraga M	Hepatocellular type II fibrinogen inclusions in a patient with severe COVID-19 and hepatitis	J Hepatol	2020	10.1016/j.jhep.2020.06.021	NO	NO
Pubmed	Wong WY	Anaesthetic management of patients with COVID-19: infection prevention and control measures in the operating theatre	Br J Anaesth	2020	10.1016/j.bja.2020.04.014	NO	NO
Pubmed	Burkert J	Acute cerebrovascular event in a COVID-19 positive patient immediately after commencing non-invasive ventilation	BMJ Case Rep	2020	10.1136/bcr-2020-237737	NO	NO
Pubmed	Audley GG	Prolonged treatment of COVID-19 pneumonia with high-flow nasal oxygen: A story of oxygen and resilience	S Afr Med J	2020	10.7196/SAMJ.2020.v110i12.15325	NO	NO
Pubmed	Prousi GS	A 75-Year-Old Woman with COVID-19 Pneumonia and Wellens Syndrome Diagnosed by Electrocardiography	Am J Case Rep	2021	10.12659/AJCR.930125	NO	NO
Pubmed	Casas-Aparicio GA	Acute kidney injury in patients with severe COVID-19 in Mexico	PLoS One	2021	10.1371/journal.pone.0246595	NO	NO
Pubmed	Singh S	Safe and Efficient Practice of Bronchoscopic Sampling from Mechanically Ventilated Patients: A Structured Evaluation of the Ambu Bronchosampler-Ascope 4 Integrated System	Respiration	2021	10.1159/000511982	NO	NO
Pubmed	Javanian M	Risk factors for mortality of 557 adult patients with COVID 19 in Babol, Northern Iran: a retrospective cohort study	Bratisl Lek Listy	2021	10.4149/BLL_2021_003	YES	NO	NO DATA OF INTEREST
Pubmed	Kitsios GD	Plasma microbial cell-free DNA load is associated with mortality in patients with COVID-19	Respir Res	2021	10.1186/s12931-021-01623-0	NO	NO
Pubmed	Durán-Manuel EM	Clonal dispersion of Acinetobacter baumannii in an intensive care unit designed to patients COVID-19	J Infect Dev Ctries	2021	10.3855/jidc.13545	YES	NO	NO DATA OF INTEREST
Pubmed	Creel-Bulos C	Trends and diagnostic value of D-dimer levels in patients hospitalized with coronavirus disease 2019	Medicine (Baltimore)	2020	10.1097/MD.0000000000023186	NO	NO
Pubmed	Youssef N	Mental health status of health-care professionals working in quarantine and non-quarantine Egyptian hospitals during the COVID-19 pandemic	East Mediterr Health J	2020	10.26719/emhj.20.116	NO	NO
Pubmed	Goyal A	Proposed guidelines for screening of hyperglycemia in patients hospitalized with COVID-19 in low resource settings	Diabetes Metab Syndr	2020	10.1016/j.dsx.2020.05.039	NO	NO
Pubmed	Giesen N	Evidence-based management of COVID-19 in cancer patients: Guideline by the Infectious Diseases Working Party (AGIHO) of the German Society for Haematology and Medical Oncology (DGHO)	Eur J Cancer	2020	10.1016/j.ejca.2020.09.009	NO	NO
Pubmed	Savoia E	Factors associated with access and use of PPE during COVID-19: A cross-sectional study of Italian physicians	PLoS One	2020	10.1371/journal.pone.0239024	NO	NO
Pubmed	Liu W	Clinical Analysis of Neonates Born to Mothers with or without COVID-19: A Retrospective Analysis of 48 Cases from Two Neonatal Intensive Care Units in Hubei Province	Am J Perinatol	2020	10.1055/s-0040-1716505	NO	NO
Pubmed	Dehghani P	North American COVID-19 ST-Segment-Elevation Myocardial Infarction (NACMI) registry: Rationale, design, and implications	Am Heart J	2020	10.1016/j.ahj.2020.05.006	NO	NO
Pubmed	Johnson SU	PTSD symptoms among health workers and public service providers during the COVID-19 outbreak	PLoS One	2020	10.1371/journal.pone.0241032	NO	NO
Pubmed	Ostacoli L	Psychosocial factors associated with postpartum psychological distress during the Covid-19 pandemic: a cross-sectional study	BMC Pregnancy Childbirth	2020	10.1186/s12884-020-03399-5	NO	NO
Pubmed	Kottlors J	Body composition on low dose chest CT is a significant predictor of poor clinical outcome in COVID-19 disease - A multicenter feasibility study	Eur J Radiol	2020	10.1016/j.ejrad.2020.109274	NO	NO
Pubmed	Lu Y	Symptomatic Infection is Associated with Prolonged Duration of Viral Shedding in Mild Coronavirus Disease 2019: A Retrospective Study of 110 Children in Wuhan	Pediatr Infect Dis J	2020	10.1097/INF.0000000000002729	NO	NO
Pubmed	Kerget B	Are Serum Interleukin 6 and Surfactant Protein D Levels Associated with the Clinical Course of COVID-19?	Lung	2020	10.1007/s00408-020-00393-8	NO	NO
Pubmed	Shah S	A systematic review of the prophylactic role of chloroquine and hydroxychloroquine in coronavirus disease-19 (COVID-19)	Int J Rheum Dis	2020	10.1111/1756-185X.13842	NO	NO
Pubmed	Pacis M	Prophylactic Dressings for Maintaining Skin Integrity of Healthcare Workers When Using N95 Respirators While Preventing Contamination Due to the Novel Coronavirus: A Quality Improvement Project	J Wound Ostomy Continence Nurs	2020	10.1097/WON.0000000000000713	NO	NO
Pubmed	Deer TR	Emergence From the COVID-19 Pandemic and the Care of Chronic Pain: Guidance for the Interventionalist	Anesth Analg	2020	10.1213/ANE.0000000000005000	NO	NO
Pubmed	Huang G	Prognostic Value of Leukocytosis and Lymphopenia for Coronavirus Disease Severity	Emerg Infect Dis	2020	10.3201/eid2608.201160	NO	NO
Pubmed	Mehta P	Therapeutic blockade of granulocyte macrophage colony-stimulating factor in COVID-19-associated hyperinflammation: challenges and opportunities	Lancet Respir Med	2020	10.1016/S2213-2600(20)30267-8	NO	NO
Pubmed	Schmitt CA	ACE2 and TMPRSS2 variation in savanna monkeys (Chlorocebus spp.): Potential risk for zoonotic/anthroponotic transmission of SARS-CoV-2 and a potential model for functional studies	PLoS One	2020	10.1371/journal.pone.0235106	NO	NO
Pubmed	Fuereder T	SARS-CoV-2 seroprevalence in oncology healthcare professionals and patients with cancer at a tertiary care centre during the COVID-19 pandemic	ESMO Open	2020	10.1136/esmoopen-2020-000889	NO	NO
Pubmed	Chakraborty U	COVID-19-associated acute transverse myelitis: a rare entity	BMJ Case Rep	2020	10.1136/bcr-2020-238668	NO	NO
Pubmed	Dighe A	Response to COVID-19 in South Korea and implications for lifting stringent interventions	BMC Med	2020	10.1186/s12916-020-01791-8	NO	NO
Pubmed	Chodick G	Angiotensin-converting enzyme inhibitors and angiotensin-receptor blockers are not associated with increased risk of SARS-CoV-2 infection	J Travel Med	2020	10.1093/jtm/taaa069	NO	NO
Pubmed	Marietta M	Randomised controlled trial comparing efficacy and safety of high versus low Low-Molecular Weight Heparin dosages in hospitalized patients with severe COVID-19 pneumonia and coagulopathy not requiring invasive mechanical ventilation (COVID-19 HD): a structured summary of a study protocol	Trials	2020	10.1186/s13063-020-04475-z	NO	NO
Pubmed	Ng QJ	Perception and Feelings of Antenatal Women during COVID-19 Pandemic: A Cross-Sectional Survey	Ann Acad Med Singap	2020		NO	NO
Pubmed	Fang X	Relationship between clinical types and radiological subgroups defined by latent class analysis in 2019 novel coronavirus pneumonia caused by SARS-CoV-2	Eur Radiol	2020	10.1007/s00330-020-06973-9	NO	NO
Pubmed	Lombardi A	Characteristics of 1573 healthcare workers who underwent nasopharyngeal swab testing for SARS-CoV-2 in Milan, Lombardy, Italy	Clin Microbiol Infect	2020	10.1016/j.cmi.2020.06.013	NO	NO
Pubmed	Ball L	Computed tomography assessment of PEEP-induced alveolar recruitment in patients with severe COVID-19 pneumonia	Crit Care	2021	10.1186/s13054-021-03477-w	NO	NO
Pubmed	Badnjević A	Risks of emergency use authorizations for medical products during outbreak situations: a COVID-19 case study	Biomed Eng Online	2020	10.1186/s12938-020-00820-0	NO	NO
Pubmed	Mas Romero M	COVID-19 outbreak in long-term care facilities from Spain. Many lessons to learn	PLoS One	2020	10.1371/journal.pone.0241030	NO	NO
Pubmed	Lescanne E	Best practice recommendations: ENT consultations during the COVID-19 pandemic	Eur Ann Otorhinolaryngol Head Neck Dis	2020	10.1016/j.anorl.2020.05.007	NO	NO
Pubmed	Fafi-Kremer S	Serologic responses to SARS-CoV-2 infection among hospital staff with mild disease in eastern France	EBioMedicine	2020	10.1016/j.ebiom.2020.102915	NO	NO
Pubmed	Azoulay E	Symptoms of Anxiety, Depression, and Peritraumatic Dissociation in Critical Care Clinicians Managing Patients with COVID-19. A Cross-Sectional Study	Am J Respir Crit Care Med	2020	10.1164/rccm.202006-2568OC	NO	NO
Pubmed	Docea AO	A new threat from an old enemy: Re‑emergence of coronavirus (Review)	Int J Mol Med	2020	10.3892/ijmm.2020.4555	NO	NO
Pubmed	Foy BH	Association of Red Blood Cell Distribution Width With Mortality Risk in Hospitalized Adults With SARS-CoV-2 Infection	JAMA Netw Open	2020	10.1001/jamanetworkopen.2020.22058	NO	NO
Pubmed	King JT Jr	Development and validation of a 30-day mortality index based on pre-existing medical administrative data from 13,323 COVID-19 patients: The Veterans Health Administration COVID-19 (VACO) Index	PLoS One	2020	10.1371/journal.pone.0241825	NO	NO
Pubmed	Figuero-Pérez L	Management of Febrile Neutropenia Associated With SARS-CoV-2 Infection in a Patient With Cancer	JCO Oncol Pract	2020	10.1200/OP.20.00197	NO	NO
Pubmed	Das A	Two-drape closed pocket technique: minimizing aerosolization in mastoid exploration during COVID-19 pandemic	Eur Arch Otorhinolaryngol	2020	10.1007/s00405-020-06353-5	NO	NO
Pubmed	Ruggieri P	COVID-19 strategy in organizing and planning orthopedic surgery in a major orthopedic referral center in an area of Italy severely affected by the pandemic: experience of the Department of Orthopedics, University of Padova	J Orthop Surg Res	2020	10.1186/s13018-020-01740-4	NO	NO
Pubmed	Krishnan S	Clinical comorbidities, characteristics, and outcomes of mechanically ventilated patients in the State of Michigan with SARS-CoV-2 pneumonia	J Clin Anesth	2020	10.1016/j.jclinane.2020.110005	YES	NO	NO DATA OF INTEREST
Pubmed	Zeitlinger M	Pharmacokinetics/Pharmacodynamics of Antiviral Agents Used to Treat SARS-CoV-2 and Their Potential Interaction with Drugs and Other Supportive Measures: A Comprehensive Review by the PK/PD of Anti-Infectives Study Group of the European Society of Antimicrobial Agents	Clin Pharmacokinet	2020	10.1007/s40262-020-00924-9	NO	NO
Pubmed	Ball J	Collateral damage: Hidden impact of the COVID-19 pandemic on the out-of-hospital cardiac arrest system-of-care	Resuscitation	2020	10.1016/j.resuscitation.2020.09.017	NO	NO
Pubmed	Chowdhury FR	Convalescent plasma transfusion therapy in severe COVID-19 patients- a safety, efficacy and dose response study: A structured summary of a study protocol of a phase II randomized controlled trial	Trials	2020	10.1186/s13063-020-04734-z	NO	NO
Pubmed	Meredith LW	Rapid implementation of SARS-CoV-2 sequencing to investigate cases of health-care associated COVID-19: a prospective genomic surveillance study	Lancet Infect Dis	2020	10.1016/S1473-3099(20)30562-4	NO	NO
Pubmed	Patel P	Emergency Cesarean Section at 38 Weeks of Gestation with COVID-19 Pneumonia: A Case Report	Am J Case Rep	2020	10.12659/AJCR.926591	NO	NO
Pubmed	Ahmad K	Association of poor housing conditions with COVID-19 incidence and mortality across US counties	PLoS One	2020	10.1371/journal.pone.0241327	NO	NO
Pubmed	Bikson M	Guidelines for TMS/tES clinical services and research through the COVID-19 pandemic	Brain Stimul	2020	10.1016/j.brs.2020.05.010	NO	NO
Pubmed	Ricoca Peixoto V	Initial Assessment of the Impact of the Emergency State Lockdown Measures on the 1st Wave of the COVID-19 Epidemic in Portugal	Acta Med Port	2020	10.20344/amp.14129	NO	NO
Pubmed	Roehrig S	Flow controlled ventilation in Acute Respiratory Distress Syndrome associated with COVID-19: A structured summary of a study protocol for a randomised controlled trial	Trials	2020	10.1186/s13063-020-04708-1	YES	NO	NO DATA OF INTEREST
Pubmed	Peters A	The economics of infection prevention: why it is crucial to invest in hand hygiene and nurses during the novel coronavirus pandemic	J Infect	2020	10.1016/j.jinf.2020.04.029	NO	NO
Pubmed	Jesenak M	Immune Parameters and COVID-19 Infection - Associations With Clinical Severity and Disease Prognosis	Front Cell Infect Microbiol	2020	10.3389/fcimb.2020.00364	NO	NO
Pubmed	Lechien JR	Clinical and epidemiological characteristics of 1420 European patients with mild-to-moderate coronavirus disease 2019	J Intern Med	2020	10.1111/joim.13089	NO	NO
Pubmed	Arnetz JE	Personal Protective Equipment and Mental Health Symptoms Among Nurses During the COVID-19 Pandemic	J Occup Environ Med	2020	10.1097/JOM.0000000000001999	NO	NO
Pubmed	Verbruggen LC	Guidance regarding COVID-19 for survivors of childhood, adolescent, and young adult cancer: A statement from the International Late Effects of Childhood Cancer Guideline Harmonization Group	Pediatr Blood Cancer	2020	10.1002/pbc.28702	NO	NO
Pubmed	Borges do Nascimento IJ	Clinical, laboratory and radiological characteristics and outcomes of novel coronavirus (SARS-CoV-2) infection in humans: A systematic review and series of meta-analyses	PLoS One	2020	10.1371/journal.pone.0239235	NO	NO
Pubmed	Stilhano RS	SARS-CoV-2 and the possible connection to ERs, ACE2, and RAGE: Focus on susceptibility factors	FASEB J	2020	10.1096/fj.202001394RR	NO	NO
Pubmed	Gordon AL	Commentary: COVID in care homes-challenges and dilemmas in healthcare delivery	Age Ageing	2020	10.1093/ageing/afaa113	NO	NO
Pubmed	Franco C	Feasibility and clinical impact of out-of-ICU noninvasive respiratory support in patients with COVID-19-related pneumonia	Eur Respir J	2020	10.1183/13993003.02130-2020	NO	NO
Pubmed	Peres D	[Respiratory and Facial Protection: Current Perspectives in the Context of the COVID-19 Pandemic]	Acta Med Port	2020	10.20344/amp.14108	NO	NO
Pubmed	Heffernan DS	Surgical Infection Society Guidance for Operative and Peri-Operative Care of Adult Patients Infected by the Severe Acute Respiratory Syndrome Coronavirus-2 (SARS-CoV-2)	Surg Infect (Larchmt)	2020	10.1089/sur.2020.101	NO	NO
Pubmed	Park B	Prognostic Implication of Volumetric Quantitative CT Analysis in Patients with COVID-19: A Multicenter Study in Daegu, Korea	Korean J Radiol	2020	10.3348/kjr.2020.0567	NO	NO
Pubmed	Rodriguez-Morales AJ	History is repeating itself: Probable zoonotic spillover as the cause of the 2019 novel Coronavirus Epidemic	Infez Med	2020		NO	NO
Pubmed	Muñoz-Price LS	Racial Disparities in Incidence and Outcomes Among Patients With COVID-19	JAMA Netw Open	2020	10.1001/jamanetworkopen.2020.21892	NO	NO
Pubmed	Harrison SL	Comorbidities associated with mortality in 31,461 adults with COVID-19 in the United States: A federated electronic medical record analysis	PLoS Med	2020	10.1371/journal.pmed.1003321	NO	NO
Pubmed	Patel A	Investigating the association between ethnicity and health outcomes in SARS-CoV-2 in a London secondary care population	PLoS One	2020	10.1371/journal.pone.0240960	NO	NO
Pubmed	Beauchamp LC	Parkinsonism as a Third Wave of the COVID-19 Pandemic?	J Parkinsons Dis	2020	10.3233/JPD-202211	NO	NO
Pubmed	Vanderheiden A	Type I and Type III Interferons Restrict SARS-CoV-2 Infection of Human Airway Epithelial Cultures	J Virol	2020	10.1128/JVI.00985-20	NO	NO
Pubmed	WHO Rapid Evidence Appraisal for COVID-19 Therapies (REACT) Working Group	Association Between Administration of Systemic Corticosteroids and Mortality Among Critically Ill Patients With COVID-19: A Meta-analysis	JAMA	2020	10.1001/jama.2020.17023	NO	NO
Pubmed	Lisco G	Hypothesized mechanisms explaining poor prognosis in type 2 diabetes patients with COVID-19: a review	Endocrine	2020	10.1007/s12020-020-02444-9	NO	NO
Pubmed	Kremer S	Brain MRI Findings in Severe COVID-19: A Retrospective Observational Study	Radiology	2020	10.1148/radiol.2020202222	NO	NO
Pubmed	Böhmer MM	Investigation of a COVID-19 outbreak in Germany resulting from a single travel-associated primary case: a case series	Lancet Infect Dis	2020	10.1016/S1473-3099(20)30314-5	NO	NO
Pubmed	Wang J	Identifying the effects of an upgraded 'fever clinic' on COVID-19 control and the workload of emergency department: retrospective study in a tertiary hospital in China	BMJ Open	2020	10.1136/bmjopen-2020-039177	NO	NO
Pubmed	Marinella MA	Routine antiemetic prophylaxis with dexamethasone during COVID-19: Should oncologists reconsider?	J Oncol Pharm Pract	2020	10.1177/1078155220931921	NO	NO
Pubmed	Hossri S	Clinically significant anticardiolipin antibodies associated with COVID-19	J Crit Care	2020	10.1016/j.jcrc.2020.05.017	NO	NO
Pubmed	Ashish A	CPAP management of COVID-19 respiratory failure: a first quantitative analysis from an inpatient service evaluation	BMJ Open Respir Res	2020	10.1136/bmjresp-2020-000692	NO	NO
Pubmed	Holman N	Risk factors for COVID-19-related mortality in people with type 1 and type 2 diabetes in England: a population-based cohort study	Lancet Diabetes Endocrinol	2020	10.1016/S2213-8587(20)30271-0	NO	NO
Pubmed	Forlano R	In-hospital mortality is associated with inflammatory response in NAFLD patients admitted for COVID-19	PLoS One	2020	10.1371/journal.pone.0240400	NO	NO
Pubmed	Alshekaili M	Factors associated with mental health outcomes across healthcare settings in Oman during COVID-19: frontline versus non-frontline healthcare workers	BMJ Open	2020	10.1136/bmjopen-2020-042030	NO	NO
Pubmed	Verweij PE	Review of influenza-associated pulmonary aspergillosis in ICU patients and proposal for a case definition: an expert opinion	Intensive Care Med	2020	10.1007/s00134-020-06091-6	YES	NO	REVIEW
Pubmed	Barron E	Associations of type 1 and type 2 diabetes with COVID-19-related mortality in England: a whole-population study	Lancet Diabetes Endocrinol	2020	10.1016/S2213-8587(20)30272-2	NO	NO
Pubmed	Póvoa HCC	COVID-19: An Alert to Ventilator-Associated Bacterial Pneumonia	Infect Dis Ther	2020	10.1007/s40121-020-00306-5	YES	NO	COMMENTARY/EDITORIAL
Pubmed	Ianiro G	Reorganisation of faecal microbiota transplant services during the COVID-19 pandemic	Gut	2020	10.1136/gutjnl-2020-321829	YES	NO	NO DATA OF INTEREST
Pubmed	Burton MJ	Use of antimicrobial mouthwashes (gargling) and nasal sprays by healthcare workers to protect them when treating patients with suspected or confirmed COVID-19 infection	Cochrane Database Syst Rev	2020	10.1002/14651858.CD013626.pub2	NO	NO
Pubmed	Burton MJ	Antimicrobial mouthwashes (gargling) and nasal sprays to protect healthcare workers when undertaking aerosol-generating procedures (AGPs) on patients without suspected or confirmed COVID-19 infection	Cochrane Database Syst Rev	2020	10.1002/14651858.CD013628.pub2	NO	NO
Pubmed	Bikdeli B	Pharmacological Agents Targeting Thromboinflammation in COVID-19: Review and Implications for Future Research	Thromb Haemost	2020	10.1055/s-0040-1713152	NO	NO
Pubmed	García-Suárez J	Impact of hematologic malignancy and type of cancer therapy on COVID-19 severity and mortality: lessons from a large population-based registry study	J Hematol Oncol	2020	10.1186/s13045-020-00970-7	NO	NO
Pubmed	Kuderer NM	Clinical impact of COVID-19 on patients with cancer (CCC19): a cohort study	Lancet	2020	10.1016/S0140-6736(20)31187-9	NO	NO
Pubmed	Alvi MM	Pharmacological and non-pharmacological efforts at prevention, mitigation, and treatment for COVID-19	J Drug Target	2020	10.1080/1061186X.2020.1793990	NO	NO
Pubmed	Prabhakaran D	Management of Cardiovascular Disease Patients With Confirmed or Suspected COVID-19 in Limited Resource Settings	Glob Heart	2020	10.5334/gh.823	NO	NO
Pubmed	Li W	COVID-19 in persons with chronic myeloid leukaemia	Leukemia	2020	10.1038/s41375-020-0853-6	NO	NO
Pubmed	Sisó-Almirall A	Prognostic factors in Spanish COVID-19 patients: A case series from Barcelona	PLoS One	2020	10.1371/journal.pone.0237960	NO	NO
Pubmed	Spoorthy MS	Mental health problems faced by healthcare workers due to the COVID-19 pandemic-A review	Asian J Psychiatr	2020	10.1016/j.ajp.2020.102119	NO	NO
Pubmed	McGonagle D	The Role of Cytokines including Interleukin-6 in COVID-19 induced Pneumonia and Macrophage Activation Syndrome-Like Disease	Autoimmun Rev	2020	10.1016/j.autrev.2020.102537	NO	NO
Pubmed	Hazard D	Joint analysis of duration of ventilation, length of intensive care, and mortality of COVID-19 patients: a multistate approach	BMC Med Res Methodol	2020	10.1186/s12874-020-01082-z	YES	NO	NO DATA OF INTEREST
Pubmed	Carey N	Exploring views and experiences of how infections are detected and managed in practice by nurses, care workers and manager's in nursing homes in England and Sweden: a survey protocol	BMJ Open	2020	10.1136/bmjopen-2020-038390	NO	NO
Pubmed	Luyt CE	Ventilator-associated pneumonia in patients with SARS-CoV-2-associated acute respiratory distress syndrome requiring ECMO: a retrospective cohort study	Ann Intensive Care	2020	10.1186/s13613-020-00775-4	YES	YES
Pubmed	Grasselli G	Risk Factors Associated With Mortality Among Patients With COVID-19 in Intensive Care Units in Lombardy, Italy	JAMA Intern Med	2020	10.1001/jamainternmed.2020.3539	YES	NO	NO DATA OF INTEREST
Pubmed	Ader F	Protocol for the DisCoVeRy trial: multicentre, adaptive, randomised trial of the safety and efficacy of treatments for COVID-19 in hospitalised adults	BMJ Open	2020	10.1136/bmjopen-2020-041437	YES	NO	NO DATA OF INTEREST
Pubmed	Burton MJ	Antimicrobial mouthwashes (gargling) and nasal sprays administered to patients with suspected or confirmed COVID-19 infection to improve patient outcomes and to protect healthcare workers treating them	Cochrane Database Syst Rev	2020	10.1002/14651858.CD013627.pub2	NO	NO
Pubmed	Wu C	Corticosteroid therapy for coronavirus disease 2019-related acute respiratory distress syndrome: a cohort study with propensity score analysis	Crit Care	2020	10.1186/s13054-020-03340-4	NO	NO
Pubmed	Passamonti F	Clinical characteristics and risk factors associated with COVID-19 severity in patients with haematological malignancies in Italy: a retrospective, multicentre, cohort study	Lancet Haematol	2020	10.1016/S2352-3026(20)30251-9	NO	NO
Pubmed	Tomazini BM	Effect of Dexamethasone on Days Alive and Ventilator-Free in Patients With Moderate or Severe Acute Respiratory Distress Syndrome and COVID-19: The CoDEX Randomized Clinical Trial	JAMA	2020	10.1001/jama.2020.17021	NO	NO
Pubmed	Trovato L	Fatal VAP-related pulmonary aspergillosis by Aspergillus niger in a positive COVID-19 patient	Respir Med Case Rep	2021	10.1016/j.rmcr.2021.101367	YES	NO	CASE REPORT
Pubmed	Morris SB	Case Series of Multisystem Inflammatory Syndrome in Adults Associated with SARS-CoV-2 Infection - United Kingdom and United States, March-August 2020	MMWR Morb Mortal Wkly Rep	2020	10.15585/mmwr.mm6940e1	NO	NO
Pubmed	Sultan S	AGA Institute Rapid Review of the Gastrointestinal and Liver Manifestations of COVID-19, Meta-Analysis of International Data, and Recommendations for the Consultative Management of Patients with COVID-19	Gastroenterology	2020	10.1053/j.gastro.2020.05.001	NO	NO
Pubmed	Chen J	Characteristics of Acute Pulmonary Embolism in Patients With COVID-19 Associated Pneumonia From the City of Wuhan	Clin Appl Thromb Hemost	2020	10.1177/1076029620936772	NO	NO
Pubmed	Wang N	Retrospective Multicenter Cohort Study Shows Early Interferon Therapy Is Associated with Favorable Clinical Responses in COVID-19 Patients	Cell Host Microbe	2020	10.1016/j.chom.2020.07.005	NO	NO
Pubmed	Armstrong-James D	Confronting and mitigating the risk of COVID-19 associated pulmonary aspergillosis	Eur Respir J	2020	10.1183/13993003.02554-2020	YES	NO	NO DATA OF INTEREST
Pubmed	Yu Y	Assessment of the quality of systematic reviews on COVID-19: A comparative study of previous coronavirus outbreaks	J Med Virol	2020	10.1002/jmv.25901	NO	NO
Pubmed	Huang T	Application and effects of fever screening system in the prevention of nosocomial infection in the only designated hospital of coronavirus disease 2019 (COVID-19) in Shenzhen, China	Infect Control Hosp Epidemiol	2020	10.1017/ice.2020.119	NO	NO
Pubmed	Jayathilaka R	Chronic diseases: An added burden to income and expenses of chronically-ill people in Sri Lanka	PLoS One	2020	10.1371/journal.pone.0239576	NO	NO
Pubmed	Azarpazhooh MR	COVID-19 Pandemic and Burden of Non-Communicable Diseases: An Ecological Study on Data of 185 Countries	J Stroke Cerebrovasc Dis	2020	10.1016/j.jstrokecerebrovasdis.2020.105089	NO	NO
Pubmed	Wang K	Intention of nurses to accept coronavirus disease 2019 vaccination and change of intention to accept seasonal influenza vaccination during the coronavirus disease 2019 pandemic: A cross-sectional survey	Vaccine	2020	10.1016/j.vaccine.2020.09.021	NO	NO
Pubmed	Stebbing J	Mechanism of baricitinib supports artificial intelligence-predicted testing in COVID-19 patients	EMBO Mol Med	2020	10.15252/emmm.202012697	NO	NO
Pubmed	Xu K	[Management of corona virus disease-19 (COVID-19): the Zhejiang experience]	Zhejiang Da Xue Xue Bao Yi Xue Ban	2020	10.3785/j.issn.1008-9292.2020.02.02	NO	NO
Pubmed	Chew NWS	A multinational, multicentre study on the psychological outcomes and associated physical symptoms amongst healthcare workers during COVID-19 outbreak	Brain Behav Immun	2020	10.1016/j.bbi.2020.04.049	NO	NO
Pubmed	Stevens MP	Impact of COVID-19 on traditional healthcare-associated infection prevention efforts	Infect Control Hosp Epidemiol	2020	10.1017/ice.2020.141	NO	NO
Pubmed	Wee LE	Containment of COVID-19 cases among healthcare workers: The role of surveillance, early detection, and outbreak management	Infect Control Hosp Epidemiol	2020	10.1017/ice.2020.219	NO	NO
Pubmed	Frank RC	Obesity and the Risk of Intubation or Death in Patients With Coronavirus Disease 2019	Crit Care Med	2020	10.1097/CCM.0000000000004553	NO	NO
Pubmed	Andersen LM	Analyzing the spatial determinants of local Covid-19 transmission in the United States	Sci Total Environ	2021	10.1016/j.scitotenv.2020.142396	NO	NO
Pubmed	Ioannou GN	Risk Factors for Hospitalization, Mechanical Ventilation, or Death Among 10 131 US Veterans With SARS-CoV-2 Infection	JAMA Netw Open	2020	10.1001/jamanetworkopen.2020.22310	YES	NO	NO DATA OF INTEREST
Pubmed	Verma S	Neonatal intensive care unit preparedness for the Novel Coronavirus Disease-2019 pandemic: A New York City hospital perspective	Curr Probl Pediatr Adolesc Health Care	2020	10.1016/j.cppeds.2020.100795	NO	NO
Pubmed	Brenner EJ	Corticosteroids, But Not TNF Antagonists, Are Associated With Adverse COVID-19 Outcomes in Patients With Inflammatory Bowel Diseases: Results From an International Registry	Gastroenterology	2020	10.1053/j.gastro.2020.05.032	NO	NO
Pubmed	Löffler C	Two Immunocompromised Patients With Diffuse Alveolar Hemorrhage as a Complication of Severe Coronavirus Disease 2019	Chest	2020	10.1016/j.chest.2020.06.051	NO	NO
Pubmed	Odeh ND	COVID-19: Present and Future Challenges for Dental Practice	Int J Environ Res Public Health	2020	10.3390/ijerph17093151	NO	NO
Pubmed	Habel JR	Suboptimal SARS-CoV-2-specific CD8(+) T cell response associated with the prominent HLA-A*02:01 phenotype	Proc Natl Acad Sci U S A	2020	10.1073/pnas.2015486117	NO	NO
Pubmed	Rios RS	Data sharing during COVID-19 pandemic: what to take away	Expert Rev Gastroenterol Hepatol	2020	10.1080/17474124.2020.1815533	NO	NO
Pubmed	Palacios R	Double-Blind, Randomized, Placebo-Controlled Phase III Clinical Trial to Evaluate the Efficacy and Safety of treating Healthcare Professionals with the Adsorbed COVID-19 (Inactivated) Vaccine Manufactured by Sinovac - PROFISCOV: A structured summary of a study protocol for a randomised controlled trial	Trials	2020	10.1186/s13063-020-04775-4	NO	NO
Pubmed	Troyer EA	Are we facing a crashing wave of neuropsychiatric sequelae of COVID-19? Neuropsychiatric symptoms and potential immunologic mechanisms	Brain Behav Immun	2020	10.1016/j.bbi.2020.04.027	NO	NO
Pubmed	Gu T	Characteristics Associated With Racial/Ethnic Disparities in COVID-19 Outcomes in an Academic Health Care System	JAMA Netw Open	2020	10.1001/jamanetworkopen.2020.25197	NO	NO
Pubmed	Kant S	The COVID-19 nephrology compendium: AKI, CKD, ESKD and transplantation	BMC Nephrol	2020	10.1186/s12882-020-02112-0	NO	NO
Pubmed	Uchida Y	Significance of liver dysfunction associated with decreased hepatic CT attenuation values in Japanese patients with severe COVID-19	J Gastroenterol	2020	10.1007/s00535-020-01717-4	NO	NO
Pubmed	Chen R	Risk Factors of Fatal Outcome in Hospitalized Subjects With Coronavirus Disease 2019 From a Nationwide Analysis in China	Chest	2020	10.1016/j.chest.2020.04.010	YES	NO	NO DATA OF INTEREST
Pubmed	Mendoza M	Pre-eclampsia-like syndrome induced by severe COVID-19: a prospective observational study	BJOG	2020	10.1111/1471-0528.16339	NO	NO
Pubmed	Blot M	CXCL10 could drive longer duration of mechanical ventilation during COVID-19 ARDS	Crit Care	2020	10.1186/s13054-020-03328-0	NO	NO
Pubmed	Duvignaud A	Home Treatment of Older People with Symptomatic SARS-CoV-2 Infection (COVID-19): A structured Summary of a Study Protocol for a Multi-Arm Multi-Stage (MAMS) Randomized Trial to Evaluate the Efficacy and Tolerability of Several Experimental Treatments to Reduce the Risk of Hospitalisation or Death in outpatients aged 65 years or older (COVERAGE trial)	Trials	2020	10.1186/s13063-020-04619-1	NO	NO
Pubmed	Martín V	Prevalence of SARS-CoV-2 infection in general practitioners and nurses in primary care and nursing homes in the Healthcare Area of León and associated factors	Semergen	2020	10.1016/j.semerg.2020.05.014	NO	NO
Pubmed	Kirkby C	Low dose lung radiation therapy for pneumonia: an examination of historical dose distributions	Phys Med Biol	2020	10.1088/1361-6560/ab9e55	NO	NO
Pubmed	Suzuki K	[Coronavirus disease 2019 (COVID-19) and headaches]	Rinsho Shinkeigaku	2020	10.5692/clinicalneurol.cn-001490	NO	NO
Pubmed	Ribes A	Thromboembolic events and Covid-19	Adv Biol Regul	2020	10.1016/j.jbior.2020.100735	NO	NO
Pubmed	Fernandez NB	Ventilator-associated pneumonia involving Aspergillus flavus in a patient with coronavirus disease 2019 (COVID-19) from Argentina	Med Mycol Case Rep	2021	10.1016/j.mmcr.2020.07.001	YES	NO	CASE REPORT
Pubmed	Goldman RD	Caregiver willingness to vaccinate their children against COVID-19: Cross sectional survey	Vaccine	2020	10.1016/j.vaccine.2020.09.084	NO	NO
Pubmed	Zheng C	Characteristics and transmission dynamics of COVID-19 in healthcare workers at a London teaching hospital	J Hosp Infect	2020	10.1016/j.jhin.2020.07.025	NO	NO
Pubmed	Kamdar HA	Clinician's Perception of Practice Changes for Stroke During the COVID-19 Pandemic	J Stroke Cerebrovasc Dis	2020	10.1016/j.jstrokecerebrovasdis.2020.105179	NO	NO
Pubmed	Curto C	The Magnet® Site Visit: Going Virtual in Response to COVID-19	J Nurs Adm	2020	10.1097/NNA.0000000000000934	NO	NO
Pubmed	Queen Elizabeth Hospital Birmingham COVID-19 airway team	Safety and 30-day outcomes of tracheostomy for COVID-19: a prospective observational cohort study	Br J Anaesth	2020	10.1016/j.bja.2020.08.023	NO	NO
Pubmed	Görlinger K	COVID-19-Associated Coagulopathy and Inflammatory Response: What Do We Know Already and What Are the Knowledge Gaps?	Anesth Analg	2020	10.1213/ANE.0000000000005147	NO	NO
Pubmed	Gupta N	Evaluation of the clinical profile, laboratory parameters and outcome of two hundred COVID-19 patients from a tertiary centre in India	Monaldi Arch Chest Dis	2020	10.4081/monaldi.2020.1507	NO	NO
Pubmed	Tabah A	Personal protective equipment and intensive care unit healthcare worker safety in the COVID-19 era (PPE-SAFE): An international survey	J Crit Care	2020	10.1016/j.jcrc.2020.06.005	NO	NO
Pubmed	Zhang X	Safe and effective management of tracheostomy in COVID-19 patients	Head Neck	2020	10.1002/hed.26261	NO	NO
Pubmed	Tong M	Elevated Expression of Serum Endothelial Cell Adhesion Molecules in COVID-19 Patients	J Infect Dis	2020	10.1093/infdis/jiaa349	NO	NO
Pubmed	Chun TT	Managing central venous access during a health care crisis	J Vasc Surg	2020	10.1016/j.jvs.2020.06.112	NO	NO
Pubmed	Juanjuan L	Patient-reported Outcomes of Patients With Breast Cancer During the COVID-19 Outbreak in the Epicenter of China: A Cross-sectional Survey Study	Clin Breast Cancer	2020	10.1016/j.clbc.2020.06.003	NO	NO
Pubmed	Panda PK	Safety and efficacy of antiviral combination therapy in symptomatic patients of Covid-19 infection - a randomised controlled trial (SEV-COVID Trial): A structured summary of a study protocol for a randomized controlled trial	Trials	2020	10.1186/s13063-020-04774-5	NO	NO
Pubmed	Beauvieux MC	[SFBC working group "Biochemical markers of COVID-19"]	Ann Biol Clin (Paris)	2020	10.1684/abc.2020.1563	NO	NO
Pubmed	Battesti G	New insights in COVID-19-associated chilblains: A comparative study with chilblain lupus erythematosus	J Am Acad Dermatol	2020	10.1016/j.jaad.2020.06.1018	NO	NO
Pubmed	Wang S	Comparison of Chest CT Manifestations of Coronavirus Disease 2019 (COVID-19) and Pneumonia Associated with Lymphoma	Int J Med Sci	2020	10.7150/ijms.46688	NO	NO
Pubmed	Evans MV	Reconciling model predictions with low reported cases of COVID-19 in Sub-Saharan Africa: insights from Madagascar	Glob Health Action	2020	10.1080/16549716.2020.1816044	NO	NO
Pubmed	Gul MH	Potential specific therapies in COVID-19	Ther Adv Respir Dis	2020	10.1177/1753466620926853	NO	NO
Pubmed	Loomba RS	Disparities in case frequency and mortality of coronavirus disease 2019 (COVID-19) among various states in the United States	Ann Med	2021	10.1080/07853890.2020.1840620	NO	NO
Pubmed	Crisan-Dabija R	"A Chain Only as Strong as Its Weakest Link": An Up-to-Date Literature Review on the Bidirectional Interaction of Pulmonary Fibrosis and COVID-19	J Proteome Res	2020	10.1021/acs.jproteome.0c00387	NO	NO
Pubmed	Saitoh A	Improving Hand Hygiene Adherence in Healthcare Workers Before Patient Contact: A Multimodal Intervention in Four Tertiary Care Hospitals in Japan	J Hosp Med	2020	10.12788/jhm.3446	NO	NO
Pubmed	Carissimo G	Whole blood immunophenotyping uncovers immature neutrophil-to-VD2 T-cell ratio as an early marker for severe COVID-19	Nat Commun	2020	10.1038/s41467-020-19080-6	NO	NO
Pubmed	Wollenstein-Betech S	Physiological and socioeconomic characteristics predict COVID-19 mortality and resource utilization in Brazil	PLoS One	2020	10.1371/journal.pone.0240346	NO	NO
Pubmed	Zheng H	Perioperative management of patients with suspected or confirmed COVID-19: review and recommendations for perioperative management from a retrospective cohort study	Br J Anaesth	2020	10.1016/j.bja.2020.08.049	NO	NO
Pubmed	Singh RK	Prediction of the COVID-19 Pandemic for the Top 15 Affected Countries: Advanced Autoregressive Integrated Moving Average (ARIMA) Model	JMIR Public Health Surveill	2020	10.2196/19115	NO	NO
Pubmed	Miller JP	COVID-19 and emergency care for adults experiencing homelessness	Emerg Med Australas	2020	10.1111/1742-6723.13652	NO	NO
Pubmed	Lecronier M	Comparison of hydroxychloroquine, lopinavir/ritonavir, and standard of care in critically ill patients with SARS-CoV-2 pneumonia: an opportunistic retrospective analysis	Crit Care	2020	10.1186/s13054-020-03117-9	NO	NO
Pubmed	Fieux M	Telemedicine for ENT: Effect on quality of care during Covid-19 pandemic	Eur Ann Otorhinolaryngol Head Neck Dis	2020	10.1016/j.anorl.2020.06.014	NO	NO
Pubmed	Marijon E	Out-of-hospital cardiac arrest during the COVID-19 pandemic in Paris, France: a population-based, observational study	Lancet Public Health	2020	10.1016/S2468-2667(20)30117-1	NO	NO
Pubmed	Alberici F	A report from the Brescia Renal COVID Task Force on the clinical characteristics and short-term outcome of hemodialysis patients with SARS-CoV-2 infection	Kidney Int	2020	10.1016/j.kint.2020.04.030	NO	NO
Pubmed	Stevenson DR	Improving Antimicrobial Stewardship in Critically-Ill Patients with COVID-19	Clin Infect Dis	2020	10.1093/cid/ciaa1559	YES	NO	NO DATA OF INTEREST
Pubmed	Moretti M	Ventilator-associated bacterial pneumonia in coronavirus 2019 disease, a retrospective monocentric cohort study	J Infect Chemother	2021	10.1016/j.jiac.2021.01.011	YES	YES
Pubmed	Bayham J	Impact of school closures for COVID-19 on the US health-care workforce and net mortality: a modelling study	Lancet Public Health	2020	10.1016/S2468-2667(20)30082-7	NO	NO
Pubmed	Sockalingam S	Responding to Health Care Professionals' Mental Health Needs During COVID-19 Through the Rapid Implementation of Project ECHO	J Contin Educ Health Prof	2020	10.1097/CEH.0000000000000311	NO	NO
Pubmed	Fino E	Tending and mending: Affiliative responses to the COVID-19 pandemic by healthcare professionals in Italy	Psychol Trauma	2020	10.1037/tra0000827	NO	NO
Pubmed	Hasanin A	Evaluation of fluid responsiveness during COVID-19 pandemic: what are the remaining choices?	J Anesth	2020	10.1007/s00540-020-02801-y	NO	NO
Pubmed	Ong JJY	Headaches Associated With Personal Protective Equipment - A Cross-Sectional Study Among Frontline Healthcare Workers During COVID-19	Headache	2020	10.1111/head.13811	NO	NO
Pubmed	Skoog H	Tracheotomy in the SARS-CoV-2 pandemic	Head Neck	2020	10.1002/hed.26214	NO	NO
Pubmed	Glehen O	Treatment of primary and metastatic peritoneal tumors in the Covid-19 pandemic. Proposals for prioritization from the RENAPE and BIG-RENAPE groups	J Visc Surg	2020	10.1016/j.jviscsurg.2020.04.013	NO	NO
Pubmed	Rivera DR	Utilization of COVID-19 Treatments and Clinical Outcomes among Patients with Cancer: A COVID-19 and Cancer Consortium (CCC19) Cohort Study	Cancer Discov	2020	10.1158/2159-8290.CD-20-0941	NO	NO
Pubmed	Teran F	Critical Care Transesophageal Echocardiography in Patients during the COVID-19 Pandemic	J Am Soc Echocardiogr	2020	10.1016/j.echo.2020.05.022	NO	NO
Pubmed	Tomazini BM	COVID-19-associated ARDS treated with DEXamethasone (CoDEX): study design and rationale for a randomized trial	Rev Bras Ter Intensiva	2020	10.5935/0103-507X.20200063	NO	NO
Pubmed	Lavery AM	Characteristics of Hospitalized COVID-19 Patients Discharged and Experiencing Same-Hospital Readmission - United States, March-August 2020	MMWR Morb Mortal Wkly Rep	2020	10.15585/mmwr.mm6945e2	NO	NO
Pubmed	Gillett G	Severe psychiatric disturbance and attempted suicide in a patient with COVID-19 and no psychiatric history	BMJ Case Rep	2020	10.1136/bcr-2020-239191	NO	NO
Pubmed	Chandir S	Impact of COVID-19 pandemic response on uptake of routine immunizations in Sindh, Pakistan: An analysis of provincial electronic immunization registry data	Vaccine	2020	10.1016/j.vaccine.2020.08.019	NO	NO
Pubmed	Rahman MA	Factors associated with psychological distress, fear and coping strategies during the COVID-19 pandemic in Australia	Global Health	2020	10.1186/s12992-020-00624-w	NO	NO
Pubmed	Hooper PL	COVID-19 and heme oxygenase: novel insight into the disease and potential therapies	Cell Stress Chaperones	2020	10.1007/s12192-020-01126-9	NO	NO
Pubmed	Morgantini LA	Factors contributing to healthcare professional burnout during the COVID-19 pandemic: A rapid turnaround global survey	PLoS One	2020	10.1371/journal.pone.0238217	NO	NO
Pubmed	Park C	COVID-19 Outbreak and Its Association with Healthcare Workers' Emotional Stress: a Cross-Sectional Study	J Korean Med Sci	2020	10.3346/jkms.2020.35.e372	NO	NO
Pubmed	Di Ciaccio P	Australian and New Zealand consensus statement on the management of lymphoma, chronic lymphocytic leukaemia and myeloma during the COVID-19 pandemic	Intern Med J	2020	10.1111/imj.14859	NO	NO
Pubmed	van der Heide A	The Impact of the COVID-19 Pandemic on Psychological Distress, Physical Activity, and Symptom Severity in Parkinson's Disease	J Parkinsons Dis	2020	10.3233/JPD-202251	NO	NO
Pubmed	Serrano-Ripoll MJ	Impact of viral epidemic outbreaks on mental health of healthcare workers: a rapid systematic review and meta-analysis	J Affect Disord	2020	10.1016/j.jad.2020.08.034	NO	NO
Pubmed	Manjili RH	COVID-19 as an Acute Inflammatory Disease	J Immunol	2020	10.4049/jimmunol.2000413	NO	NO
Pubmed	Cohen BH	Coding in the World of COVID-19: Non-Face-to-Face Evaluation and Management Care	Continuum (Minneap Minn)	2020	10.1212/CON.0000000000000874	NO	NO
Pubmed	Brown EG	The Effect of the COVID-19 Pandemic on People with Parkinson's Disease	J Parkinsons Dis	2020	10.3233/JPD-202249	NO	NO
Pubmed	Smallwood N	Should point-of-care ultrasound become part of healthcare worker testing for COVID?	Clin Med (Lond)	2020	10.7861/clinmed.2020-0442	NO	NO
Pubmed	Spinner CD	[Steroids in infection medicine]	Dtsch Med Wochenschr	2021	10.1055/a-1302-3530	NO	NO
Pubmed	Frajkova Z	Postintubation Dysphagia During COVID-19 Outbreak-Contemporary Review	Dysphagia	2020	10.1007/s00455-020-10139-6	NO	NO
Pubmed	Kala S	Periconceptional exposure to lopinavir, but not darunavir, impairs decidualization: a potential mechanism leading to poor birth outcomes in HIV-positive pregnancies	Hum Reprod	2020	10.1093/humrep/deaa151	NO	NO
Pubmed	Termorshuizen JD	Early impact of COVID-19 on individuals with self-reported eating disorders: A survey of ~1,000 individuals in the United States and the Netherlands	Int J Eat Disord	2020	10.1002/eat.23353	NO	NO
Pubmed	Sia SF	Pathogenesis and transmission of SARS-CoV-2 in golden hamsters	Nature	2020	10.1038/s41586-020-2342-5	NO	NO
Pubmed	Ponsford MJ	Cardiometabolic Traits, Sepsis, and Severe COVID-19: A Mendelian Randomization Investigation	Circulation	2020	10.1161/CIRCULATIONAHA.120.050753	NO	NO
Pubmed	Correia MITD	Nutrition in times of Covid-19, how to trust the deluge of scientific information	Curr Opin Clin Nutr Metab Care	2020	10.1097/MCO.0000000000000666	NO	NO
Pubmed	Enwemeka CS	Light as a potential treatment for pandemic coronavirus infections: A perspective	J Photochem Photobiol B	2020	10.1016/j.jphotobiol.2020.111891	NO	NO
Pubmed	Khan AA	Survival and Estimation of Direct Medical Costs of Hospitalized COVID-19 Patients in the Kingdom of Saudi Arabia	Int J Environ Res Public Health	2020	10.3390/ijerph17207458	NO	NO
Pubmed	Mackey TK	Big Data, Natural Language Processing, and Deep Learning to Detect and Characterize Illicit COVID-19 Product Sales: Infoveillance Study on Twitter and Instagram	JMIR Public Health Surveill	2020	10.2196/20794	NO	NO
Pubmed	Kampf G	COVID-19-associated shortage of alcohol-based hand rubs, face masks, medical gloves, and gowns: proposal for a risk-adapted approach to ensure patient and healthcare worker safety	J Hosp Infect	2020	10.1016/j.jhin.2020.04.041	NO	NO
Pubmed	Gupta VK	Ventilator associated lung injury in severe COVID-19 pneumonia patients - Case Reports: Ventilator associated lung injury in COVID-19	Eur J Radiol Open	2020	10.1016/j.ejro.2020.100310	NO	NO
Pubmed	Turcato G	The COVID-19 epidemic and reorganisation of triage, an observational study	Intern Emerg Med	2020	10.1007/s11739-020-02465-2	NO	NO
Pubmed	Tan-Torres Edejer T	Projected health-care resource needs for an effective response to COVID-19 in 73 low-income and middle-income countries: a modelling study	Lancet Glob Health	2020	10.1016/S2214-109X(20)30383-1	NO	NO
Pubmed	Rosenberg ES	COVID-19 Testing, Epidemic Features, Hospital Outcomes, and Household Prevalence, New York State-March 2020	Clin Infect Dis	2020	10.1093/cid/ciaa549	NO	NO
Pubmed	Gianfrancesco M	Characteristics associated with hospitalisation for COVID-19 in people with rheumatic disease: data from the COVID-19 Global Rheumatology Alliance physician-reported registry	Ann Rheum Dis	2020	10.1136/annrheumdis-2020-217871	NO	NO
Pubmed	Maclean E	Recorded infection control messages delay inter-professional communication but are not associated with COVID-19 prevalence or mortality: insights from a national switchboard analysis	Clin Med (Lond)	2020	10.7861/clinmed.2020-0438	NO	NO
Pubmed	Siu HY	A cross-sectional survey assessing the preparedness of the long-term care sector to respond to the COVID-19 pandemic in Ontario, Canada	BMC Geriatr	2020	10.1186/s12877-020-01828-w	NO	NO
Pubmed	Graffigna G	Measuring Italian citizens' engagement in the first wave of the COVID-19 pandemic containment measures: A cross-sectional study	PLoS One	2020	10.1371/journal.pone.0238613	NO	NO
Pubmed	Kanter GP	Income Disparities In Access To Critical Care Services	Health Aff (Millwood)	2020	10.1377/hlthaff.2020.00581	NO	NO
Pubmed	Correia MITD	The surgeons and the COVID-19 pandemic	Rev Col Bras Cir	2020	10.1590/0100-6991e-20202536	NO	NO
Pubmed	Chen S	The early impact of COVID-19 on mental health and community physical health services and their patients' mortality in Cambridgeshire and Peterborough, UK	J Psychiatr Res	2020	10.1016/j.jpsychires.2020.09.020	NO	NO
Pubmed	Ferdinand K	Contemporary and Future Concepts on Hypertension in African Americans: COVID-19 and Beyond	J Natl Med Assoc	2020	10.1016/j.jnma.2020.05.018	NO	NO
Pubmed	Pedigo R	Ventilator management of adult patients in the emergency department	Emerg Med Pract	2020		NO	NO
Pubmed	Veiga E Silva L	COVID-19 Mortality Underreporting in Brazil: Analysis of Data From Government Internet Portals	J Med Internet Res	2020	10.2196/21413	NO	NO
Pubmed	Mackey T	Machine Learning to Detect Self-Reporting of Symptoms, Testing Access, and Recovery Associated With COVID-19 on Twitter: Retrospective Big Data Infoveillance Study	JMIR Public Health Surveill	2020	10.2196/19509	NO	NO
Pubmed	Nogueira PJ	Excess Mortality Estimation During the COVID-19 Pandemic: Preliminary Data from Portugal	Acta Med Port	2020	10.20344/amp.13928	NO	NO
Pubmed	O'Reilly GM	Impact of patient isolation on emergency department length of stay: A retrospective cohort study using the Registry for Emergency Care	Emerg Med Australas	2020	10.1111/1742-6723.13607	NO	NO
Pubmed	Selden TM	COVID-19 And Racial/Ethnic Disparities In Health Risk, Employment, And Household Composition	Health Aff (Millwood)	2020	10.1377/hlthaff.2020.00897	NO	NO
Pubmed	McGrath BA	Multidisciplinary guidance for safe tracheostomy care during the COVID-19 pandemic: the NHS National Patient Safety Improvement Programme (NatPatSIP)	Anaesthesia	2020	10.1111/anae.15120	NO	NO
Pubmed	Nogueira MS	Biophotonic telemedicine for disease diagnosis and monitoring during pandemics: Overcoming COVID-19 and shaping the future of healthcare	Photodiagnosis Photodyn Ther	2020	10.1016/j.pdpdt.2020.101836	NO	NO
Pubmed	Burhamah W	The psychological burden of the COVID-19 pandemic and associated lockdown measures: Experience from 4000 participants	J Affect Disord	2020	10.1016/j.jad.2020.09.014	NO	NO
Pubmed	Lieberman-Cribbin W	Disparities in COVID-19 Testing and Positivity in New York City	Am J Prev Med	2020	10.1016/j.amepre.2020.06.005	NO	NO
Pubmed	Vannoni M	Using volunteered geographic information to assess mobility in the early phases of the COVID-19 pandemic: a cross-city time series analysis of 41 cities in 22 countries from March 2nd to 26th 2020	Global Health	2020	10.1186/s12992-020-00598-9	NO	NO
Pubmed	Osborne TF	Automated EHR score to predict COVID-19 outcomes at US Department of Veterans Affairs	PLoS One	2020	10.1371/journal.pone.0236554	NO	NO
Pubmed	Facchin F	[The reorganization of the strategies of a surgical department and the nosocomial diffusion of Covid-19]	Assist Inferm Ric	2020	10.1702/3454.34429	NO	NO
Pubmed	Zhou S	Clinical Course of 195 Critically Ill COVID-19 Patients: A Retrospective Multicenter Study	Shock	2020	10.1097/SHK.0000000000001629	YES	NO	NOT SPECIFICALLY ADDRESSING VAP
Pubmed	Frauenfelder C	Infant With SARS-CoV-2 Infection Causing Severe Lung Disease Treated With Remdesivir	Pediatrics	2020	10.1542/peds.2020-1701	NO	NO
Pubmed	Nagaraja BS	HyPE study: hydroxychloroquine prophylaxis-related adverse events' analysis among healthcare workers during COVID-19 pandemic: a rising public health concern	J Public Health (Oxf)	2020	10.1093/pubmed/fdaa074	NO	NO
Pubmed	Collins LF	Clinical characteristics, comorbidities and outcomes among persons with HIV hospitalized with coronavirus disease 2019 in Atlanta, Georgia	AIDS	2020	10.1097/QAD.0000000000002632	NO	NO
Pubmed	Beattie M	Near Me at Home: codesigning the use of video consultations for outpatient appointments in patients' homes	BMJ Open Qual	2020	10.1136/bmjoq-2020-001035	NO	NO
Pubmed	Williams R	Diagnosis of physical and mental health conditions in primary care during the COVID-19 pandemic: a retrospective cohort study	Lancet Public Health	2020	10.1016/S2468-2667(20)30201-2	NO	NO
Pubmed	Bartsch SM	The Potential Health Care Costs And Resource Use Associated With COVID-19 In The United States	Health Aff (Millwood)	2020	10.1377/hlthaff.2020.00426	NO	NO
Pubmed	Alker JC	Children's Health Insurance Coverage: Progress, Problems, And Priorities For 2021 And Beyond	Health Aff (Millwood)	2020	10.1377/hlthaff.2020.00785	NO	NO
Pubmed	Drnovšek R	Multi-criteria risk evaluation model for developing ventilator-associated pneumonia	Cent Eur J Oper Res	2020	10.1007/s10100-020-00720-7	YES	NO	REVIEW
Pubmed	Søgaard KK	Community-acquired and hospital-acquired respiratory tract infection and bloodstream infection in patients hospitalized with COVID-19 pneumonia	J Intensive Care	2021	10.1186/s40560-021-00526-y	YES	YES
Pubmed	Hernandez-Romieu AC	Timing of Intubation and Mortality Among Critically Ill Coronavirus Disease 2019 Patients: A Single-Center Cohort Study	Crit Care Med	2020	10.1097/CCM.0000000000004600	NO	NO
Pubmed	Watkins J	Health Care-Associated Infections Studies Project: An American Journal of Infection Control and National Healthcare Safety Network Data Quality Collaboration	Am J Infect Control	2021	10.1016/j.ajic.2021.02.010	NO	NO
Pubmed	Agarwal S	Cerebral Microbleeds and Leukoencephalopathy in Critically Ill Patients With COVID-19	Stroke	2020	10.1161/STROKEAHA.120.030940	NO	NO
Pubmed	Berger JS	Prevalence and Outcomes of D-Dimer Elevation in Hospitalized Patients With COVID-19	Arterioscler Thromb Vasc Biol	2020	10.1161/ATVBAHA.120.314872	NO	NO
Pubmed	Dixon L	COVID-19-related acute necrotizing encephalopathy with brain stem involvement in a patient with aplastic anemia	Neurol Neuroimmunol Neuroinflamm	2020	10.1212/NXI.0000000000000789	NO	NO
Pubmed	Lima-Martínez MM	COVID-19 and diabetes: A bidirectional relationship	Clin Investig Arterioscler	2020	10.1016/j.arteri.2020.10.001	NO	NO
Pubmed	Zhu N	Investigating the impact of COVID-19 on primary care antibiotic prescribing in North West London across two epidemic waves	Clin Microbiol Infect	2021	10.1016/j.cmi.2021.02.007	NO	NO
Pubmed	Rozga M	Effects of Micronutrients or Conditional Amino Acids on COVID-19-Related Outcomes: An Evidence Analysis Center Scoping Review	J Acad Nutr Diet	2020	10.1016/j.jand.2020.05.015	NO	NO
Pubmed	Fu W	Psychological health, sleep quality, and coping styles to stress facing the COVID-19 in Wuhan, China	Transl Psychiatry	2020	10.1038/s41398-020-00913-3	NO	NO
Pubmed	Li S	Air Should Not be There: A Case of Pneumomediastinum and Pneumopericardium in COVID-19	Cureus	2020	10.7759/cureus.11696	NO	NO
Pubmed	Rozga M	Effects of Probiotics in Conditions or Infections Similar to COVID-19 on Health Outcomes: An Evidence Analysis Center Scoping Review	J Acad Nutr Diet	2020	10.1016/j.jand.2020.07.016	NO	NO
Pubmed	Zuo Y	Neutrophil extracellular traps in COVID-19	JCI Insight	2020	10.1172/jci.insight.138999	NO	NO
Pubmed	Cellini N	Changes in sleep pattern, sense of time and digital media use during COVID-19 lockdown in Italy	J Sleep Res	2020	10.1111/jsr.13074	NO	NO
Pubmed	Rodriguez JA	Co-Infection with SARS-COV-2 and Parainfluenza in a young adult patient with pneumonia: Case Report	IDCases	2020	10.1016/j.idcr.2020.e00762	NO	NO
Pubmed	Barofsky J	Spreading Fear: The Announcement Of The Public Charge Rule Reduced Enrollment In Child Safety-Net Programs	Health Aff (Millwood)	2020	10.1377/hlthaff.2020.00763	NO	NO
Pubmed	Queiroz MS	Diabetic retinopathy screening in urban primary care setting with a handheld smartphone-based retinal camera	Acta Diabetol	2020	10.1007/s00592-020-01585-7	NO	NO
Pubmed	Klok FA	Confirmation of the high cumulative incidence of thrombotic complications in critically ill ICU patients with COVID-19: An updated analysis	Thromb Res	2020	10.1016/j.thromres.2020.04.041	NO	NO
Pubmed	Alonso-Lana S	Cognitive and Neuropsychiatric Manifestations of COVID-19 and Effects on Elderly Individuals With Dementia	Front Aging Neurosci	2020	10.3389/fnagi.2020.588872	NO	NO
Pubmed	Winston A	Comorbidity indices in people with HIV and considerations for coronavirus disease 2019 outcomes	AIDS	2020	10.1097/QAD.0000000000002606	NO	NO
Pubmed	Lala A	Prevalence and Impact of Myocardial Injury in Patients Hospitalized With COVID-19 Infection	J Am Coll Cardiol	2020	10.1016/j.jacc.2020.06.007	NO	NO
Pubmed	Ibrahim C	Addressing the importance of Stem cell-based therapy: a Perspective in the treatment of COVID-19'	Curr Mol Med	2020	10.2174/1566524020999201117120147	NO	NO
Pubmed	Giacobbe DR	Incidence and Prognosis of Ventilator-Associated Pneumonia in Critically Ill Patients with COVID-19: A Multicenter Study	J Clin Med	2021	10.3390/jcm10040555	YES	YES
Pubmed	Martos-Benítez FD	Chronic comorbidities and clinical outcomes in patients with and without COVID-19: a large population-based study using national administrative healthcare open data of Mexico	Intern Emerg Med	2021	10.1007/s11739-020-02597-5	NO	NO
Pubmed	Choi JH	Things You Should Know in the Performing Echocardiographic Examination in Patients with COVID-19	J Cardiovasc Imaging	2021	10.4250/jcvi.2020.0128	NO	NO
Pubmed	El Boghdady M	Laparoscopic Surgery and the debate on its safety during COVID-19 pandemic: A systematic review of recommendations	Surgeon	2020	10.1016/j.surge.2020.07.005	NO	NO
Pubmed	Llitjos JF	Increased susceptibility to intensive care unit-acquired pneumonia in severe COVID-19 patients: a multicentre retrospective cohort study	Ann Intensive Care	2021	10.1186/s13613-021-00812-w	YES	YES
Pubmed	Bharat A	Lung transplantation for pulmonary fibrosis secondary to severe COVID-19	medRxiv	2020	10.1101/2020.10.26.20218636	NO	NO
Pubmed	Teigell Muñoz FJ	A safe protocol to identify low-risk patients with COVID-19 pneumonia for outpatient management	Intern Emerg Med	2021	10.1007/s11739-021-02660-9	NO	NO
Pubmed	Acharya D	Clinical Characteristics of the COVID-19 Patients with Pneumonia Detected by Computerized Tomography but Negative for Infiltration by X-ray	Healthcare (Basel)	2020	10.3390/healthcare8040518	NO	NO
Pubmed	Sayde GE	Implementing an intensive care unit (ICU) diary program at a large academic medical center: Results from a randomized control trial evaluating psychological morbidity associated with critical illness	Gen Hosp Psychiatry	2020	10.1016/j.genhosppsych.2020.06.017	NO	NO
Pubmed	Little CD	COVID-19 pandemic and STEMI: pathway activation and outcomes from the pan-London heart attack group	Open Heart	2020	10.1136/openhrt-2020-001432	NO	NO
Pubmed	Pickens CO	Bacterial superinfection pneumonia in SARS-CoV-2 respiratory failure	medRxiv	2021	10.1101/2021.01.12.20248588	YES	NO	NOT PEER REVIEWED
Pubmed	Borczuk AC	Pulmonary pathology of COVID-19: a review of autopsy studies	Curr Opin Pulm Med	2021	10.1097/MCP.0000000000000761	NO	NO
Pubmed	Huang H	Prognostic Factors for COVID-19 Pneumonia Progression to Severe Symptoms Based on Earlier Clinical Features: A Retrospective Analysis	Front Med (Lausanne)	2020	10.3389/fmed.2020.557453	NO	NO
Pubmed	Mohseni AH	Body fluids may contribute to human-to-human transmission of severe acute respiratory syndrome coronavirus 2: evidence and practical experience	Chin Med	2020	10.1186/s13020-020-00337-7	NO	NO
Pubmed	Briguglio M	Disentangling the Hypothesis of Host Dysosmia and SARS-CoV-2: The Bait Symptom That Hides Neglected Neurophysiological Routes	Front Physiol	2020	10.3389/fphys.2020.00671	NO	NO
Pubmed	Yuno A	Successful management of a patient with active Cushing‍'‍s disease complicated with coronavirus disease 2019 (COVID-19) pneumonia	Endocr J	2020	10.1507/endocrj.EJ20-0613	NO	NO
Pubmed	Anastasio F	Medium-term impact of COVID-19 on pulmonary function, functional capacity and quality of life	Eur Respir J	2021	10.1183/13993003.04015-2020	NO	NO
Pubmed	Di Domenico SL	Clinical characteristics and respiratory support of 310 COVID-19 patients, diagnosed at the emergency room: a single-center retrospective study	Intern Emerg Med	2020	10.1007/s11739-020-02548-0	NO	NO
Pubmed	Abad CL	Early experience with COVID-19 patients in a private tertiary hospital in the Philippines: Implications on surge capacity, healthcare systems response, and clinical care	Clin Epidemiol Glob Health	2021	10.1016/j.cegh.2020.100695	NO	NO
Pubmed	Bello-Chavolla OY	Unequal Impact of Structural Health Determinants and Comorbidity on COVID-19 Severity and Lethality in Older Mexican Adults: Considerations Beyond Chronological Aging	J Gerontol A Biol Sci Med Sci	2021	10.1093/gerona/glaa163	NO	NO
Pubmed	Moosavi MS	Antiviral mouthwashes: possible benefit for COVID-19 with evidence-based approach	J Oral Microbiol	2020	10.1080/20002297.2020.1794363	NO	NO
Pubmed	Firstenberg MS	Successful COVID-19 rescue therapy by extra-corporeal membrane oxygenation (ECMO) for respiratory failure: a case report	Patient Saf Surg	2020	10.1186/s13037-020-00245-7	NO	NO
Pubmed	Jones H	The Royal College of surgeons multidisciplinary guidelines on elective tracheostomy insertion in COVID-19 ventilated patients	Surgeon	2020	10.1016/j.surge.2020.12.002	NO	NO
Pubmed	Singh A	Rare Complication of Pneumomediastinum and Pneumopericardium in a Patient with COVID-19 Pneumonia	Case Rep Pulmonol	2020	10.1155/2020/8845256	NO	NO
Pubmed	Gellings PS	Recent Advances in the Pursuit of an Effective Acinetobacter baumannii Vaccine	Pathogens	2020	10.3390/pathogens9121066	NO	NO
Pubmed	Michaud V	ACE2 as a Therapeutic Target for COVID-19; its Role in Infectious Processes and Regulation by Modulators of the RAAS System	J Clin Med	2020	10.3390/jcm9072096	NO	NO
Pubmed	Guarracino F	Lung, Heart, Vascular, and Diaphragm Ultrasound Examination of COVID-19 Patients: A Comprehensive Approach	J Cardiothorac Vasc Anesth	2020	10.1053/j.jvca.2020.06.013	NO	NO
Pubmed	Gamberini L	Factors influencing liberation from mechanical ventilation in coronavirus disease 2019: multicenter observational study in fifteen Italian ICUs	J Intensive Care	2020	10.1186/s40560-020-00499-4	YES	YES
Pubmed	Srivastava S	SARS-CoV-2 infection: physiological and environmental gift factors at high altitude	Virusdisease	2020	10.1007/s13337-020-00626-7	NO	NO
Pubmed	Whittle JS	Respiratory support for adult patients with COVID-19	J Am Coll Emerg Physicians Open	2020	10.1002/emp2.12071	NO	NO
Pubmed	Tang Y	Tracheostomy in 80 COVID-19 Patients: A Multicenter, Retrospective, Observational Study	Front Med (Lausanne)	2020	10.3389/fmed.2020.615845	NO	NO
Pubmed	Rivera-Morales MD	Acute Myopericarditis in the Post COVID-19 Recovery Phase	Cureus	2020	10.7759/cureus.11247	NO	NO
Pubmed	Cuñarro-López Y	Maternal and Perinatal Outcomes in Patients with Suspected COVID-19 and Their Relationship with a Negative RT-PCR Result	J Clin Med	2020	10.3390/jcm9113552	NO	NO
Pubmed	Annane D	Eculizumab as an emergency treatment for adult patients with severe COVID-19 in the intensive care unit: A proof-of-concept study	EClinicalMedicine	2020	10.1016/j.eclinm.2020.100590	YES	NO	NOT SPECIFICALLY ADDRESSING VAP
Pubmed	Salton F	Prolonged Low-Dose Methylprednisolone in Patients With Severe COVID-19 Pneumonia	Open Forum Infect Dis	2020	10.1093/ofid/ofaa421	NO	NO
Pubmed	Mohamed A	COVID-19 Associated Invasive Pulmonary Aspergillosis: Diagnostic and Therapeutic Challenges	J Fungi (Basel)	2020	10.3390/jof6030115	YES	NO	NO DATA OF INTEREST
Pubmed	Shaka H	Predicting COVID-19 Using Retrospective Data: Impact of Obesity on Outcomes of Adult Patients With Viral Pneumonia	Cureus	2020	10.7759/cureus.10291	NO	NO
Pubmed	Sambataro G	The Model for Early COvid-19 Recognition (MECOR) Score: A Proof-of-Concept for a Simple and Low-Cost Tool to Recognize a Possible Viral Etiology in Community-Acquired Pneumonia Patients during COVID-19 Outbreak	Diagnostics (Basel)	2020	10.3390/diagnostics10090619	NO	NO
Pubmed	Gamberini L	Factors influencing liberation from mechanical ventilation in coronavirus disease 2019: multicenter observational study in fifteen Italian ICUs	J Intensive Care	2020	10.1186/s40560-020-00499-4	DUPLICATE	DUPLICATE
Pubmed	Zimering MB	Inverse Association between Serotonin 2A Receptor Antagonist Medication Use and Mortality in Severe COVID-19 Infection	Endocrinol Diabetes Metab J	2020		NO	NO
Pubmed	Bonnet N	High flow nasal oxygen therapy to avoid invasive mechanical ventilation in SARS-CoV-2 pneumonia: a retrospective study	Ann Intensive Care	2021	10.1186/s13613-021-00825-5	NO	NO
Pubmed	Akdogan RE	Pneumothorax in Mechanically Ventilated Patients with COVID-19 Infection	Case Rep Crit Care	2021	10.1155/2021/6657533	NO	NO
Pubmed	Ke Z	Radiomics analysis enables fatal outcome prediction for hospitalized patients with coronavirus disease 2019 (COVID-19)	Acta Radiol	2021	10.1177/0284185121994695	NO	NO
Pubmed	Schwab K	Occult Colonic Perforation in a Patient With Coronavirus Disease 2019 After Interleukin-6 Receptor Antagonist Therapy	Open Forum Infect Dis	2020	10.1093/ofid/ofaa424	NO	NO
Pubmed	Zhu NJ	Trends in Antibiotic Prescribing in Out-of-Hours Primary Care in England from January 2016 to June 2020 to Understand Behaviours during the First Wave of COVID-19	Antibiotics (Basel)	2021	10.3390/antibiotics10010032	NO	NO
Pubmed	Goswami M	Dealing with "Coronavirus Pandemic": A Dental Outlook	Int J Clin Pediatr Dent	2020	10.5005/jp-journals-10005-1757	NO	NO
Pubmed	Fomina DS	Temporal Clinical and Laboratory Response to Interleukin-6 Receptor Blockade With Tocilizumab in 89 Hospitalized Patients With COVID-19 Pneumonia	Pathog Immun	2020	10.20411/pai.v5i1.392	NO	NO
Pubmed	Rahman S	The Double Burden of the COVID-19 Pandemic and Polypharmacy on Geriatric Population - Public Health Implications	Ther Clin Risk Manag	2020	10.2147/TCRM.S272908	NO	NO
Pubmed	Haftom M	Knowledge, Attitudes, and Practices Towards COVID-19 Pandemic Among Quarantined Adults in Tigrai Region, Ethiopia	Infect Drug Resist	2020	10.2147/IDR.S275744	NO	NO
Pubmed	Rao SV	Voluntary Prone Position for Acute Hypoxemic Respiratory Failure in Unintubated Patients	Indian J Crit Care Med	2020	10.5005/jp-journals-10071-23495	NO	NO
Pubmed	McCartney SA	Obesity as a contributor to immunopathology in pregnant and non-pregnant adults with COVID-19	Am J Reprod Immunol	2020	10.1111/aji.13320	NO	NO
Pubmed	Kakhki RK	COVID-19 target: A specific target for novel coronavirus detection	Gene Rep	2020	10.1016/j.genrep.2020.100740	NO	NO
Pubmed	Bloomer MJ	Australian College of Critical Care Nurses and Australasian College for Infection Prevention and Control position statement on facilitating next-of-kin presence for patients dying from coronavirus disease 2019 (COVID-19) in the intensive care unit	Aust Crit Care	2020	10.1016/j.aucc.2020.07.002	NO	NO
Pubmed	Møller-Sørensen H	COVID-19 Assessment with Bedside Lung Ultrasound in a Population of Intensive Care Patients Treated with Mechanical Ventilation and ECMO	Diagnostics (Basel)	2020	10.3390/diagnostics10070447	NO	NO
Pubmed	Tee LY	COVID-19 and Undiagnosed Pre-diabetes or Diabetes Mellitus Among International Migrant Workers in Singapore	Front Public Health	2020	10.3389/fpubh.2020.584249	NO	NO
Pubmed	Ramsingh RAE	Adult cardiac surgery in Trinidad and Tobago during the COVID-19 pandemic: Lessons from a developing country	J Card Surg	2020	10.1111/jocs.14975	NO	NO
Pubmed	Kshirsagar MM	Impact of Covid-19 on Mental Health: An Overview	Rev Recent Clin Trials	2021	10.2174/1574887115666210105122324	NO	NO
Pubmed	Kawabata H	A box-shaped shielding device for reducing the risk of COVID-19 droplet infection during gastrointestinal endoscopic procedures	J Clin Transl Res	2020		NO	NO
Pubmed	Omore I	Predictors of Poor Outcomes for COVID-19-Associated Pneumonia in a Minority Population	Cureus	2021	10.7759/cureus.12431	NO	NO
Pubmed	May M	Antipsychotic-induced immune dysfunction: A consideration for COVID-19 risk	Brain Behav Immun Health	2020	10.1016/j.bbih.2020.100097	NO	NO
Pubmed	Das KM	Comparison of chest radiography and chest CT for evaluation of pediatric COVID-19 pneumonia: Does CT add diagnostic value?	Pediatr Pulmonol	2021	10.1002/ppul.25313	NO	NO
Pubmed	Elgendi M	The Performance of Deep Neural Networks in Differentiating Chest X-Rays of COVID-19 Patients From Other Bacterial and Viral Pneumonias	Front Med (Lausanne)	2020	10.3389/fmed.2020.00550	NO	NO
Pubmed	Pergolizzi JV Jr	The Current Clinically Relevant Findings on COVID-19 Pandemic	Anesth Pain Med	2020	10.5812/aapm.103819	NO	NO
Pubmed	Li MD	Multi-Radiologist User Study for Artificial Intelligence-Guided Grading of COVID-19 Lung Disease Severity on Chest Radiographs	Acad Radiol	2021	10.1016/j.acra.2021.01.016	NO	NO
Pubmed	Siempos II	Effect of Early vs. Delayed or No Intubation on Clinical Outcomes of Patients With COVID-19: An Observational Study	Front Med (Lausanne)	2020	10.3389/fmed.2020.614152	NO	NO
Pubmed	Cabrini L	Early versus late tracheal intubation in COVID-19 patients: a pro-con debate also considering heart-lung interactions	Minerva Cardioangiol	2020	10.23736/S0026-4725.20.05356-6	NO	NO
Pubmed	Jin C	A Pattern Categorization of CT Findings to Predict Outcome of COVID-19 Pneumonia	Front Public Health	2020	10.3389/fpubh.2020.567672	NO	NO
Pubmed	Jotz GP	The COVID-19 Pandemic and Planetary Health. A Critical Review of Epidemiology, Prevention, Clinical Characteristics and Treatments for Oral, Head and Neck Health Professionals. Do We Have a Roadmap?	Int Arch Otorhinolaryngol	2020	10.1055/s-0040-1714143	NO	NO
Pubmed	Tan EH	Characteristics, outcomes, and mortality amongst 133,589 patients with prevalent autoimmune diseases diagnosed with, and 48,418 hospitalised for COVID-19: a multinational distributed network cohort analysis	medRxiv	2020	10.1101/2020.11.24.20236802	NO	NO
Pubmed	Dragoi AM	Clozapine: An Updated Overview of Pharmacogenetic Biomarkers, Risks, and Safety-Particularities in the Context of COVID-19	Brain Sci	2020	10.3390/brainsci10110840	NO	NO
Pubmed	Morales DR	Renin-angiotensin system blockers and susceptibility to COVID-19: an international, open science, cohort analysis	Lancet Digit Health	2021	10.1016/S2589-7500(20)30289-2	NO	NO
Pubmed	Rosas IO	Tocilizumab in Hospitalized Patients with Severe Covid-19 Pneumonia	N Engl J Med	2021	10.1056/NEJMoa2028700	NO	NO
Pubmed	Sitapara RA	The α7 nicotinic acetylcholine receptor agonist GTS-21 improves bacterial clearance in mice by restoring hyperoxia-compromised macrophage function	Mol Med	2020	10.1186/s10020-020-00224-9	NO	NO
Pubmed	Azoulay E	Symptoms of burnout in intensive care unit specialists facing the COVID-19 outbreak	Ann Intensive Care	2020	10.1186/s13613-020-00722-3	NO	NO
Pubmed	Hazbun ME	The Combination of Tocilizumab and Methylprednisolone Along With Initial Lung Recruitment Strategy in Coronavirus Disease 2019 Patients Requiring Mechanical Ventilation: A Series of 21 Consecutive Cases	Crit Care Explor	2020	10.1097/CCE.0000000000000145	NO	NO
Pubmed	Boattini M	Influenza and respiratory syncytial virus infections in the oldest-old continent	Eur J Clin Microbiol Infect Dis	2020	10.1007/s10096-020-03959-9	NO	NO
Pubmed	Lane JCE	Risk of hydroxychloroquine alone and in combination with azithromycin in the treatment of rheumatoid arthritis: a multinational, retrospective study	Lancet Rheumatol	2020	10.1016/S2665-9913(20)30276-9	NO	NO
WOS	Ferrando, ML; Coghe, F; Scano, A; Carta, MG; Orru, G	Co-infection of Streptococcus pneumoniae in Respiratory Infections Caused by SARS-CoV-2	BIOINTERFACE RESEARCH IN APPLIED CHEMISTRY		10.33263/BRIAC114.1217012177	YES	NO	REVIEW
WOS	Xu, JY; Xie, JF; Du, B; Tong, ZH; Qiu, HB; Bagshaw, SM	Clinical Characteristics and Outcomes of Patients With Severe COVID-19 Induced Acute Kidney Injury	JOURNAL OF INTENSIVE CARE MEDICINE		10.1177/0885066620970858	NO	NO
WOS	Thomsen, RW; Christiansen, CF; Heide-Jorgensen, U; Vogelstein, JT; Vogelstein, B; Bettegowda, C; Tamang, S; Athey, S; Sorensen, HT	Association of alpha 1-Blocker Receipt With 30-Day Mortality and Risk of Intensive Care Unit Admission Among Adults Hospitalized With Influenza or Pneumonia in Denmark	JAMA NETWORK OPEN		10.1001/jamanetworkopen.2020.37053	NO	NO
WOS	Sormani, MP; De Rossi, N; Schiavetti, I; Carmisciano, L; Cordioli, C; Moiola, L; Radaelli, M; Immovilli, P; Capobianco, M; Trojano, M; Zaratin, P; Tedeschi, G; Comi, G; Battaglia, MA; Patti, F; Salvetti, M	Disease-Modifying Therapies and Coronavirus Disease 2019 Severity in Multiple Sclerosis	ANNALS OF NEUROLOGY		10.1002/ana.26028	NO	NO
WOS	Okuno, D; Kido, T; Muramatsu, K; Tokutsu, K; Moriyama, S; Miyamura, T; Hara, A; Ishimoto, H; Yamaguchi, H; Miyazaki, T; Sakamoto, N; Obase, Y; Ishimatsu, Y; Fujino, Y; Yatera, K; Matsuda, S; Mukae, H	Impact of Corticosteroid Administration within 7 Days of the Hospitalization for Influenza Pneumonia with Respiratory Failure: A Propensity Score Analysis Using a Nationwide Administrative Database	JOURNAL OF CLINICAL MEDICINE		10.3390/jcm10030494	NO	NO
WOS	Tian, JB; Zhang, M; Jin, M; Zhang, FQ; Chu, Q; Wang, XY; Chen, C; Yue, HH; Zhang, L; Du, RH; Zhao, D; Zeng, ZF; Zhao, Y; Liu, K; Wang, MM; Hu, K; Miao, XP; Zhang, HL	Repurposed Tocilizumab in Patients with Severe COVID-19	JOURNAL OF IMMUNOLOGY		10.4049/jimmunol.2000981	NO	NO
WOS	Vadasz, I; Husain-Syed, F; Dorfmuller, P; Roller, FC; Tello, K; Hecker, M; Morty, RE; Gattenlohner, S; Walmrath, HD; Grimminger, F; Herold, S; Seeger, W	Severe organising pneumonia following COVID-19	THORAX		10.1136/thoraxjnl-2020-216088	YES	NO	NO DATA OF INTEREST
WOS	Grodecki, K; Lin, A; Razipour, A; Cadet, S; McElhinney, PA; Chan, C; Pressman, BD; Julien, P; Maurovich-Horvat, P; Gaibazzi, N; Thakur, U; Mancini, E; Agalbato, C; Mene, R; Parati, G; Cernigliaro, F; Nerlekar, N; Torlasco, C; Pontone, G; Slomka, PJ; Dey, D	Epicardial adipose tissue is associated with extent of pneumonia and adverse outcomes in patients with COVID-19	METABOLISM-CLINICAL AND EXPERIMENTAL		10.1016/j.metabol.2020.154436	NO	NO
WOS	Al-Quteimat, OM; Amer, AM	SARS-CoV-2 outbreak: How can pharmacists help?	RESEARCH IN SOCIAL & ADMINISTRATIVE PHARMACY		10.1016/j.sapharm.2020.03.018	DUPLICATE	DUPLICATE
WOS	Corradi, F; Vetrugno, L; Orso, D; Bove, T; Schreiber, A; Boero, E; Santori, G; Isirdi, A; Barbieri, G; Forfori, F	Diaphragmatic thickening fraction as a potential predictor of response to continuous positive airway pressure ventilation in Covid-19 pneumonia: A single-center pilot study	RESPIRATORY PHYSIOLOGY & NEUROBIOLOGY		10.1016/j.resp.2020.103585	NO	NO
WOS	Heiss, R; Grodzki, DM; Horger, W; Uder, M; Nagel, AM; Bickelhaupt, S	High-performance low field MRI enables visualization of persistent pulmonary damage after COVID-19	MAGNETIC RESONANCE IMAGING		10.1016/j.mri.2020.11.004	DUPLICATE	DUPLICATE
WOS	Kory, P; Meduri, GU; Iglesias, J; Varon, J; Marik, PE	Clinical and Scientific Rationale for the MATH plus Hospital Treatment Protocol for COVID-19	JOURNAL OF INTENSIVE CARE MEDICINE		10.1177/0885066620973585	NO	NO
WOS	Chen, QA; Song, Y; Wang, L; Zhang, YP; Han, L; Liu, JR; Yang, MY; Ma, JD; Wang, T	Corticosteroids treatment in severe patients with COVID-19: a propensity score matching study	EXPERT REVIEW OF RESPIRATORY MEDICINE		10.1080/17476348.2021.1856659	NO	NO
WOS	Kunutsor, SK; Laukkanen, JA	High fitness levels, frequent sauna bathing and risk of pneumonia in a cohort study: Are there potential implications for COVID-19?	EUROPEAN JOURNAL OF CLINICAL INVESTIGATION		10.1111/eci.13490	NO	NO
WOS	Sogaard, KK; Baettig, V; Osthoff, M; Marsch, S; Leuzinger, K; Schweitzer, M; Meier, J; Bassetti, S; Bingisser, R; Nickel, CH; Khanna, N; Tschudin-Sutter, S; Weisser, M; Battegay, M; Hirsch, HH; Pargger, H; Siegemund, M; Egli, A	Community-acquired and hospital-acquired respiratory tract infection and bloodstream infection in patients hospitalized with COVID-19 pneumonia	JOURNAL OF INTENSIVE CARE		10.1186/s40560-021-00526-y	DUPLICATE	DUPLICATE
WOS	Kameda, T; Mizuma, Y; Taniguchi, H; Fujita, M; Taniguchi, N	Point-of-care lung ultrasound for the assessment of pneumonia: a narrative review in the COVID-19 era	JOURNAL OF MEDICAL ULTRASONICS		10.1007/s10396-020-01074-y	DUPLICATE	DUPLICATE
WOS	Maes, M; Higginson, E; Pereira-Dias, J; Curran, MD; Parmar, S; Khokhar, F; Cuchet-Lourenco, D; Lux, J; Sharma-Hajela, S; Ravenhill, B; Hamed, I; Heales, L; Mahroof, R; Solderholm, A; Forrest, S; Sridhar, S; Brown, NM; Baker, S; Navapurkar, V; Dougan, G; Scott, JB; Morris, AC	Ventilator-associated pneumonia in critically ill patients with COVID-19	CRITICAL CARE		10.1186/s13054-021-03460-5	DUPLICATE	DUPLICATE
WOS	Ceccarelli, G; Borrazzo, C; Pinacchio, C; Santinelli, L; Innocenti, GP; Cavallari, EN; Celani, L; Marazzato, M; Alessandri, F; Ruberto, F; Pugliese, F; Venditti, M; Mastroianni, CM; D'Ettorre, G	Oral Bacteriotherapy in Patients With COVID-19: A Retrospective Cohort Study	FRONTIERS IN NUTRITION		10.3389/fnut.2020.613928	YES	NO	NO DATA OF INTEREST
WOS	Abers, MS; Delmonte, OM; Ricotta, EE; Fintzi, J; Fink, DL; de Jesus, AAA; Zarember, KA; Alehashemi, S; Oikonomou, V; Desai, JV; Canna, SW; Shakoory, B; Dobbs, K; Imberti, L; Sottini, A; Quiros-Roldan, E; Castelli, F; Rossi, C; Brugnoni, D; Biondi, A; Bettini, LR; D'Angio', M; Bonfanti, P; Castagnoli, R; Montagna, D; Licari, A; Marseglia, GL; Gliniewicz, EF; Shaw, E; Kahle, DE; Rastegar, AT; Stack…	An immune-based biomarker signature is associated with mortality in COVID-19 patients	JCI INSIGHT		10.1172/jci.insight.144455	NO	NO
WOS	Gil-Rodrigo, A; Llorens, P; Luque-Hernandez, MJ; Martinez-Buendia, C; Ramos-Rincon, JM	Lung Ultrasound Integration in Assessment of Patients with Noncritical COVID-19	JOURNAL OF ULTRASOUND IN MEDICINE		10.1002/jum.15613	NO	NO
WOS	Saseedharan, S; Karanam, R; Kadam, V; Shirsekar, S	Smart secretion management to protect nurses from COVID19 and other infectious diseases	NURSING IN CRITICAL CARE		10.1111/nicc.12586	NO	NO
WOS	Salama, C; Han, J; Yau, LD; Reiss, WG; Kramer, B; Neidhart, JD; Criner, GJ; Kaplan-Lewis, E; Baden, R; Pandit, L; Cameron, ML; Garcia-Diaz, J; Chavez, V; Mekebeb-Reuter, M; de Menezes, FL; Shah, R; Gonzalez-Lara, MF; Assman, B; Freedman, J; Mohan, SV	Tocilizumab in Patients Hospitalized with Covid-19 Pneumonia	NEW ENGLAND JOURNAL OF MEDICINE		10.1056/NEJMoa2030340	NO	NO
WOS	Singh, S; Shah, PL	Safe and Efficient Practice of Bronchoscopic Sampling from Mechanically Ventilated Patients: A Structured Evaluation of the Ambu Bronchosampler-Ascope 4 Integrated System	RESPIRATION		10.1159/000511982	DUPLICATE	NO
WOS	Pazoki, M; Keykhaei, M; Kafan, S; Montazeri, M; Hazaveh, MM; Sotoodehnia, M; Kazemian, S; Talebpour, M; Ashraf, H; Moharari, RS; Majidi, F; Amlashi, NH; Zare, S; Fathi, M; Azimbeik, Z; Ebrahimi, M	Risk indicators associated with in-hospital mortality and severity in patients with diabetes mellitus and confirmed or clinically suspected COVID-19	JOURNAL OF DIABETES AND METABOLIC DISORDERS		10.1007/s40200-020-00701-2	NO	NO
WOS	Martos-Benitez, FD; Soler-Morejon, CD; Garcia-del Barco, D	Chronic comorbidities and clinical outcomes in patients with and without COVID-19: a large population-based study using national administrative healthcare open data of Mexico	INTERNAL AND EMERGENCY MEDICINE		10.1007/s11739-020-02597-5	DUPLICATE	NO
WOS	Wei, ZY; Qiao, R; Chen, J; Huang, J; Wu, H; Wang, WJ; Yu, H; Xu, J; Wang, C; Gu, CH; Li, HJ; Li, M; Liu, C; Yang, J; Wang, Y; Wang, HY; Qian, HY; Geng, YJ	The influence of pre-existing hypertension on coronavirus disease 2019 patients	EPIDEMIOLOGY AND INFECTION		10.1017/S0950268820003118	NO	NO
WOS	Murk, W; Gierada, M; Fralick, M; Weckstein, A; Klesh, R; Rassen, JA	Diagnosis-wide analysis of COVID-19 complications: an exposure-crossover study	CANADIAN MEDICAL ASSOCIATION JOURNAL		10.1503/cmaj.201686	YES	NO	NO DATA OF INTEREST
WOS	Rouze, A; Martin-Loeches, I; Povoa, P; Makris, D; Artigas, A; Bouchereau, M; Lambiotte, F; Metzelard, M; Cuchet, P; Geronimi, CB; Labruyere, M; Tamion, F; Nyunga, M; Luyt, CE; Labreuche, J; Pouly, O; Bardin, J; Saade, A; Asfar, P; Baudel, JL; Beurton, A; Garot, D; Ioannidou, I; Kreitmann, L; Llitjos, JF; Magira, E; Megarbane, B; Meguerditchian, D; Moglia, E; Mekontso-Dessap, A; Reignier, J; Turpi…	Relationship between SARS-CoV-2 infection and the incidence of ventilator-associated lower respiratory tract infections: a European multicenter cohort study	INTENSIVE CARE MEDICINE		10.1007/s00134-020-06323-9	DUPLICATE	DUPLICATE
WOS	Omore, I; Brimah, I; Tijani, S; Fadairo-Azinge, A; Gazi, M; Malik, IO; Sajja, P; Ali, AM; Assallum, H; Ayinla, R	Predictors of Poor Outcomes for COVID-19-Associated Pneumonia in a Minority Population	CUREUS		10.7759/cureus.12431	DUPLICATE	DUPLICATE
WOS	Ishigami, J; Kou, MH; Ding, N; Matsushita, K	Cardiovascular Disease and Coronavirus Disease 2019: Epidemiology, Management, and Prevention	CURRENT EPIDEMIOLOGY REPORTS		10.1007/s40471-020-00261-2	NO	NO
WOS	Miller, C; O'Sullivan, J; Jeffrey, J; Power, D	Brachial Plexus Neuropathies During the COVID-19 Pandemic: A Retrospective Case Series of 15 Patients in Critical Care	PHYSICAL THERAPY		10.1093/ptj/pzaa191	NO	NO
WOS	Vergori, A; Pianura, E; Lorenzini, P; D'Abramo, A; Di Stefano, F; Grisetti, S; Vita, S; Pinnetti, C; Donno, DR; Marini, MC; Nicastri, E; Ianniello, S; Antinori, A	Spontaneous ilio-psoas haematomas (IPHs): a warning for COVID-19 inpatients	ANNALS OF MEDICINE		10.1080/07853890.2021.1875498	NO	NO
WOS	Glasbey, JC; Nepogodiev, D; Simoes, JFF; Omar, O; Li, E; Venn, ML; Abou Chaar, MK; Capizzi, V; Chaudhry, D; Desai, A; Edwards, JG; Evans, JP; Fiore, M; Videria, JF; Ford, SJ; Ganly, I; Griffiths, EA; Gujjuri, RR; Kolias, AG; Kaafarani, HMA; Minaya-Bravo, A; McKay, SC; Mohan, HM; Roberts, KJ; San Miguel-Mendez, C; Pockney, P; Shaw, R; Smart, NJ; Stewart, GD; Sundar, S; Vidya, R; Bhangu, AA	Elective Cancer Surgery in COVID-19-Free Surgical Pathways During the SARS-CoV-2 Pandemic: An International, Multicenter, Comparative Cohort Study	JOURNAL OF CLINICAL ONCOLOGY		10.1200/JCO.20.01933	NO	NO
WOS	Afifi, A; Hafsa, NE; Ali, MAS; Alhumam, A; Alsalman, S	An Ensemble of Global and Local-Attention Based Convolutional Neural Networks for COVID-19 Diagnosis on Chest X-ray Images	SYMMETRY-BASEL		10.3390/sym13010113	NO	NO
WOS	Zhu, NNJ; McLeod, M; McNulty, CAM; Lecky, DM; Holmes, AH; Ahmad, R	Trends in Antibiotic Prescribing in Out-of-Hours Primary Care in England from January 2016 to June 2020 to Understand Behaviours during the First Wave of COVID-19	ANTIBIOTICS-BASEL		10.3390/antibiotics10010032	DUPLICATE	DUPLICATE
WOS	Di Nisio, M; Potere, N; Candeloro, M; Spacone, A; Pieramati, L; Ferrandu, G; Rizzo, G; La Vella, M; Di Carlo, S; Cibelli, D; Parruti, G; Levi, M; Porreca, E	Interleukin-6 receptor blockade with subcutaneous tocilizumab improves coagulation activity in patients with COVID-19	EUROPEAN JOURNAL OF INTERNAL MEDICINE		10.1016/j.ejim.2020.10.020	NO	NO
WOS	Gou, LN; Xiang, M; Ran, X; Wang, F; Zhang, SJ; Li, SS; Dong, K; Chen, X; Huang, YX; Meng, CZ; Fan, Q; Yang, Y; Yu, XF; Ma, DL; Yin, P	Hyperosmolarity Deserves More Attention in Critically Ill COVID-19 Patients with Diabetes: A Cohort-Based Study	DIABETES METABOLIC SYNDROME AND OBESITY-TARGETS AND THERAPY		10.2147/DMSO.S284148	NO	NO
WOS	Hanidziar, D; Robson, SC	Hyperoxia and modulation of pulmonary vascular and immune responses in COVID-19	AMERICAN JOURNAL OF PHYSIOLOGY-LUNG CELLULAR AND MOLECULAR PHYSIOLOGY		10.1152/ajplung.00304.2020	NO	NO
WOS	Chang, WT; Toh, HS; Liao, CT; Yu, WL	Cardiac Involvement of COVID-19: A Comprehensive Review	AMERICAN JOURNAL OF THE MEDICAL SCIENCES			NO	NO
WOS	Choi, MJ; Kang, M; Shin, SY; Noh, JY; Cheong, HJ; Kim, WJ; Jung, J; Song, JY	Comparison of antiviral effect for mild-to-moderate COVID-19 cases between lopinavir/ritonavir versus hydroxychloroquine: A nationwide propensity score-matched cohort study	INTERNATIONAL JOURNAL OF INFECTIOUS DISEASES		10.1016/j.ijid.2020.10.062	NO	NO
WOS	Sabbatinelli, J; Giuliani, A; Matacchione, G; Latini, S; Laprovitera, N; Pomponio, G; Ferrarini, A; Baroni, SS; Pavani, M; Moretti, M; Gabrielli, A; Procopio, AD; Ferracin, M; Bonafe, M; Olivieri, F	Decreased serum levels of the inflammaging marker miR-146a are associated with clinical non-response to tocilizumab in COVID-19 patients	MECHANISMS OF AGEING AND DEVELOPMENT		10.1016/j.mad.2020.111413	NO	NO
WOS	Stebbing, J; Nievas, GS; Falcone, M; Youhanna, S; Richardson, P; Ottaviani, S; Shen, JX; Sommerauer, C; Tiseo, G; Ghiadoni, L; Virdis, A; Monzani, F; Rizos, LR; Forfori, F; Avendano-Cespedes, A; De Marco, S; Carrozzi, L; Lena, F; Sanchez-Jurado, PM; Lacerenza, LG; Cesira, N; Caldevilla-Bernardo, D; Perrella, A; Niccoli, L; Mendez, LS; Matarrese, D; Goletti, D; Tan, YJ; Monteil, V; Dranitsaris, G;…	JAK inhibition reduces SARS-CoV-2 liver infectivity and modulates inflammatory responses to reduce morbidity and mortality	SCIENCE ADVANCES		10.1126/sciadv.abe4724	NO	NO
WOS	Coke, CJ; Davison, B; Fields, N; Fletcher, J; Rollings, J; Roberson, L; Challagundla, KB; Sampath, C; Cade, J; Farmer-Dixon, C; Gangula, PR	SARS-CoV-2 Infection and Oral Health: Therapeutic Opportunities and Challenges	JOURNAL OF CLINICAL MEDICINE		10.3390/jcm10010156	NO	NO
WOS	Trimaille, A; Thachil, J; Marchandot, B; Curtiaud, A; Leonard-Lorant, I; Carmona, A; Matsushita, K; Sato, C; Sattler, L; Grunebaum, L; Hansmann, Y; Fafi-Kremer, S; Jesel, L; Ohana, M; Morel, O	D-Dimers Level as a Possible Marker of Extravascular Fibrinolysis in COVID-19 Patients	JOURNAL OF CLINICAL MEDICINE		10.3390/jcm10010039	NO	NO
WOS	Izzi-Engbeaya, C; Distaso, W; Amin, A; Yang, W; Idowu, O; Kenkre, JS; Shah, RJ; Woin, E; Shi, C; Alavi, N; Bedri, H; Brady, N; Blackburn, S; Leczycka, M; Patel, S; Sokol, E; Toke-Bjolgerud, E; Qayum, A; Abdel-Malek, M; Hope, DCD; Oliver, NS; Bravis, V; Misra, S; Tan, TM; Hill, NE; Salem, V	Adverse outcomes in COVID-19 and diabetes: a retrospective cohort study from three London teaching hospitals	BMJ OPEN DIABETES RESEARCH & CARE		10.1136/bmjdrc-2020-001858	NO	NO
WOS	Lynn, L; Reyes, JA; Hawkins, K; Panda, A; Linville, L; Aldhahri, W; Kango, G; Shah, S; Ayanian, S; Teufel, K	The effect of anticoagulation on clinical outcomes in novel Coronavirus (COVID-19) pneumonia in a US cohort	THROMBOSIS RESEARCH		10.1016/j.thromres.2020.10.031	NO	NO
WOS	Manzanares, W; Moreira, E; Hardy, G	Pharmaconutrition revisited for critically ill patients with coronavirus disease 2019 (COVID-19): Does selenium have a place?	NUTRITION		10.1016/j.nut.2020.110989	DUPLICATE	DUPLICATE
WOS	Di Toro, F; Gjoka, M; Di Lorenzo, G; De Santo, D; De Seta, F; Maso, G; Risso, FM; Romano, F; Wiesenfeld, U; Levi-D'Ancona, R; Ronfani, L; Ricci, G	Impact of COVID-19 on maternal and neonatal outcomes: a systematic review and meta-analysis	CLINICAL MICROBIOLOGY AND INFECTION		10.1016/j.cmi.2020.10.007	NO	NO
WOS	Sieswerda, E; de Boer, MGJ; Bonten, MMJ; Boersma, WG; Jonkers, RE; Aleva, RM; Kullberg, BJ; Schouten, JA; van de Garde, EMW; Verheij, TJ; van der Eerden, MM; Prins, JM; Wiersinga, WJ	Recommendations for antibacterial therapy in adults with COVID-19-an evidence based guideline	CLINICAL MICROBIOLOGY AND INFECTION		10.1016/j.cmi.2020.09.041	NO	NO
WOS	Camelena, F; Moy, AC; Dudoignon, E; Poncin, T; Deniau, B; Guillemet, L; Le Goff, J; Budoo, M; Benyamina, M; Chaussard, M; Coutrot, M; Lafaurie, M; Plaud, B; Mebazaa, A; Depret, F; Bercot, B	Performance of a multiplex polymerase chain reaction panel for identifying bacterial pathogens causing pneumonia in critically ill patients with COVID-19	DIAGNOSTIC MICROBIOLOGY AND INFECTIOUS DISEASE		10.1016/j.diagmicrobio.2020.115183	NO	NO
WOS	Antunez-Montes, OY; Escamilla, MI; Figueroa-Uribe, AF; Arteaga-Menchaca, E; Lavariega-Sarachaga, M; Salcedo-Lozada, P; Melchior, P; de Oliveira, RB; Caballero, JCT; Redondo, HP; Fontalvo, LVM; Hernandez, R; Chavez, C; Campos, F; Uribe, F; del Aguila, O; Aida, JAR; Buitrago, AP; Londono, LMB; Vega, LFM; Hernandez, CA; Sali, M; Palacio, JEH; Gomez-Vargas, J; Yock-Corrales, A; Buonsenso, D	COVID-19 and Multisystem Inflammatory Syndrome in Latin American Children A Multinational Study	PEDIATRIC INFECTIOUS DISEASE JOURNAL		10.1097/INF.0000000000002949	NO	NO
WOS	Bennett, D; De Vita, E; Mezzasalma, F; Lanzarone, N; Cameli, P; Bianchi, F; Perillo, F; Bargagli, E; Mazzei, MA; Volterrani, L; Scolletta, S; Valente, S; Franchi, F; Frediani, B; Sestini, P	PORTABLE POCKET-SIZED ULTRASOUND SCANNER FOR THE EVALUATION OF LUNG INVOLVEMENT IN CORONAVIRUS DISEASE 2019 PATIENTS	ULTRASOUND IN MEDICINE AND BIOLOGY		10.1016/j.ultrasmedbio.2020.09.014	DUPLICATE	DUPLICATE
WOS	Zhou, XH; Cheng, ZP; Shu, D; Lin, WY; Ming, ZY; Chen, W; Hu, Y	Characteristics of mortal COVID-19 cases compared to the survivors	AGING-US			NO	NO
WOS	Mei, Q; Wang, AY; Bryant, A; Yang, Y; Li, M; Wang, F; Zhao, JW; Ma, K; Wu, L; Chen, HW; Luo, JL; Du, SM; Halfter, K; Li, Y; Kurts, C; Hu, GY; Yuan, XL; Li, J	Development and validation of prognostic model for predicting mortality of COVID-19 patients in Wuhan, China	SCIENTIFIC REPORTS		10.1038/s41598-020-78870-6	NO	NO
WOS	Chen, PF; Yu, XX; Liu, YP; Ren, D; Shen, M; Huang, BS; Gao, JL; Huang, ZY; Wu, M; Wang, WY; Chen, L; Shi, X; Wang, ZQ; Liu, YX; Liu, L; Liu, Y	Virus load and virus shedding of SARS-CoV-2 and their impact on patient outcomes	WORLD JOURNAL OF CLINICAL CASES		10.12998/wjcc.v8.i24.6252	NO	NO
WOS	Garcia-Salido, A; Vicente, JCD; Hofheinz, SB; Ramirez, JB; Barrio, MS; Gordillo, IL; Yuste, AH; Pardellans, CG; Tejedor, MCM; Labarga, BH; Martinez, JLV; Jimeno, MG; Oulego-Erroz, I; Quintela, JT; Monzon, CM; Ramos, LM; Pena, MSH; Gil-Anton, J; Orti, CS; Gonzalez, JCF; Palomo, RMH; Ganfornina, IS; Romero, EF; Garcia-Besteiro, M; Cid, JLH; Cortes, RG	Severe manifestations of SARS-CoV-2 in children and adolescents: from COVID-19 pneumonia to multisystem inflammatory syndrome: a multicentre study in pediatric intensive care units in Spain	CRITICAL CARE		10.1186/s13054-020-03332-4	NO	NO
WOS	Klarskov, CK; Lindegaard, B; Pedersen-Bjergaard, U; Kristensen, PL	Remote continuous glucose monitoring during the COVID-19 pandemic in quarantined hospitalized patients in Denmark: A structured summary of a study protocol for a randomized controlled trial	TRIALS		10.1186/s13063-020-04872-4	NO	NO
WOS	O'Brien, J; Du, KY; Peng, C	Incidence, clinical features, and outcomes of COVID-19 in Canada: impact of sex and age	JOURNAL OF OVARIAN RESEARCH		10.1186/s13048-020-00734-4	NO	NO
WOS	Siempos, II; Xourgia, E; Ntaidou, TK; Zervakis, D; Magira, EE; Kotanidou, A; Routsi, C; Zakynthinos, SG	Effect of Early vs. Delayed or No Intubation on Clinical Outcomes of Patients With COVID-19: An Observational Study	FRONTIERS IN MEDICINE		10.3389/fmed.2020.614152	DUPLICATE	DUPLICATE
WOS	Ye, L; Yang, Z; Liu, J; Liao, LM; Wang, FY	Digestive system manifestations and clinical significance of coronavirus disease 2019: A systematic literature review	JOURNAL OF GASTROENTEROLOGY AND HEPATOLOGY		10.1111/jgh.15323	NO	NO
WOS	Drnovsek, R; Kapun, MM; Rajkovic, U	Multi-criteria risk evaluation model for developing ventilator-associated pneumonia	CENTRAL EUROPEAN JOURNAL OF OPERATIONS RESEARCH		10.1007/s10100-020-00720-7	DUPLICATE	DUPLICATE
WOS	Leeansyah, E; Hey, YY; Sia, WR; Ng, JHJ; Gulam, MY; Boulouis, C; Zhu, F; Ahn, M; Mak, JYW; Fairlie, DP; Kwa, ALH; Sandberg, JK; Wang, LF	MR1-Restricted T Cells with MAIT-like Characteristics Are Functionally Conserved in the Pteropid Bat Pteropus alecto	ISCIENCE		10.1016/j.isci.2020.101876	NO	NO
WOS	Tse, DMS; Li, Z; Lu, Y; Li, Y; Liu, Y; Wong, WCW	Fighting against COVID-19: preparedness and implications on clinical practice in primary care in Shenzhen, China	BMC FAMILY PRACTICE		10.1186/s12875-020-01343-2	NO	NO
WOS	Razazi, K; Arrestier, R; Haudebourg, AF; Benelli, B; Carteaux, G; Decousser, J; Fourati, S; Woerther, PL; Schlemmer, F; Charles-Nelson, A; Botterel, F; de Prost, N; Dessap, AM	Risks of ventilator-associated pneumonia and invasive pulmonary aspergillosis in patients with viral acute respiratory distress syndrome related or not to Coronavirus 19 disease	CRITICAL CARE		10.1186/s13054-020-03417-0	DUPLICATE	DUPLICATE
WOS	Gregorova, M; Morse, D; Brignoli, T; Steventon, J; Hamilton, F; Albur, M; Arnold, D; Thomas, M; Halliday, A; Baum, H; Rice, C; Avison, MB; Davidson, AD; Santopaolo, M; Oliver, E; Goenka, A; Finn, A; Wooldridge, L; Amulic, B; Boyton, RJ; Altmann, DM; Butler, DK; McMurray, C; Stockton, J; Nicholls, S; Cooper, C; Loman, N; Cox, MJ; Rivino, L; Massey, RC	Post-acute COVID-19 associated with evidence of bystander T-cell activation and a recurring antibiotic-resistant bacterial pneumonia	ELIFE		10.7554/eLife.63430	DUPLICATE	DUPLICATE
WOS	Tang, Y; Wu, YR; Zhu, FF; Yang, XB; Huang, CL; Hou, G; Xu, WH; Hu, M; Zhang, L; Cheng, AG; Xu, ZQ; Liu, BY; Hu, S; Zhu, GC; Fan, XP; Zhang, XJ; Yang, YD; Feng, HB; Yu, LX; Wang, B; Li, ZQ; Peng, Y; Shen, ZB; Fu, SZ; Ouyang, YQ; Xu, JQ; Zou, XJ; Fang, MH; Yu, Z; Hu, B; Shang, Y	Tracheostomy in 80 COVID-19 Patients: A Multicenter, Retrospective, Observational Study	FRONTIERS IN MEDICINE		10.3389/fmed.2020.615845	DUPLICATE	DUPLICATE
WOS	Mahalakshmi, AM; Ray, B; Tuladhar, S; Bhat, A; Paneyala, S; Patteswari, D; Sakharkar, MK; Hamdan, H; Ojcius, DM; Bolla, SR; Essa, MM; Chidambaram, SB; Qoronbfleh, MW	Does COVID-19 contribute to development of neurological disease?	IMMUNITY INFLAMMATION AND DISEASE		10.1002/iid3.387	DUPLICATE	DUPLICATE
WOS	Bharat, A; Querrey, M; Markov, NS; Kim, S; Kurihara, C; Garza-Castillon, R; Manerikar, A; Shilatifard, A; Tomic, R; Politanska, Y; Abdala-Valencia, H; Yeldandi, AV; Lomasney, JW; Misharin, AV; Budinger, GRS	Lung transplantation for patients with severe COVID-19	SCIENCE TRANSLATIONAL MEDICINE		10.1126/scitranslmed.abe4282	DUPLICATE	DUPLICATE
WOS	Jordan, SC; Zakowski, P; Tran, HP; Smith, EA; Gaultier, C; Marks, G; Zabner, R; Lowenstein, H; Oft, J; Bluen, B; Le, C; Shane, R; Ammerman, N; Vo, A; Chen, P; Kumar, S; Toyoda, M; Ge, SL; Huang, E	Compassionate Use of Tocilizumab for Treatment of SARS-CoV-2 Pneumonia	CLINICAL INFECTIOUS DISEASES		10.1093/cid/ciaa812	NO	NO
WOS	Mu, SC; Wei, W; Jin, CY; Pu, N; Yu, KH; Gu, GR; Luo, Z; Tong, CY; Han, Y	Risk factors for COVID-19 patients with cardiac injury: pulmonary ventilation dysfunction and oxygen inhalation insufficiency are not the direct causes	AGING-US			NO	NO
WOS	Hanafy, AS; Abd-Elsalam, S	Challenges in COVID-19 drug treatment in patients with advanced liver diseases: A hepatology perspective	WORLD JOURNAL OF GASTROENTEROLOGY		10.3748/wjg.v26.i46.7272	NO	NO
WOS	Vial, MR; Peters, A; Perez, I; Spencer-Sandino, M; Barbe, M; Porte, L; Weitzel, T; Aylwin, M; Vial, P; Araos, R; Munita, JM	Covid-19 in South America: clinical and epidemiological characteristics among 381 patients during the early phase of the pandemic in Santiago, Chile	BMC INFECTIOUS DISEASES		10.1186/s12879-020-05665-5	DUPLICATE	NO
WOS	Yuan, H; Liu, JJ; Gao, Z; Hu, FQ	Clinical Features and Outcomes of Acute Kidney Injury in Patients Infected with COVID-19 in Xiangyang, China	BLOOD PURIFICATION		10.1159/000513163	NO	NO
WOS	Lee, SC; Son, KJ; Han, CH; Jung, JY; Park, SC	Impact of comorbid asthma on severity of coronavirus disease (COVID-19)	SCIENTIFIC REPORTS		10.1038/s41598-020-77791-8	NO	NO
WOS	Gill, SE; dos Santos, CC; O'Gorman, DB; Carter, DE; Patterson, EK; Slessarev, M; Martin, C; Daley, M; Miller, MR; Cepinskas, G; Fraser, DD	Transcriptional profiling of leukocytes in critically ill COVID19 patients: implications for interferon response and coagulation	INTENSIVE CARE MEDICINE EXPERIMENTAL		10.1186/s40635-020-00361-9	NO	NO
WOS	Strohbehn, GW; Heiss, BL; Rouhani, SJ; Trujillo, JA; Yu, J; Kacew, AJ; Higgs, EF; Bloodworth, JC; Cabanov, A; Wright, RC; Koziol, AK; Weiss, A; Danahey, K; Karrison, TG; Edens, CC; Ventura, IB; Pettit, NN; Patel, BK; Pisano, J; Strek, ME; Gajewski, TF; Ratain, MJ; Reid, PD	COVIDOSE: A Phase II Clinical Trial of Low-Dose Tocilizumab in the Treatment of Noncritical COVID-19 Pneumonia	CLINICAL PHARMACOLOGY & THERAPEUTICS		10.1002/cpt.2117	NO	NO
WOS	Caravita, S; Baratto, C; Di Marco, F; Calabrese, A; Balestrieri, G; Russo, F; Faini, A; Soranna, D; Perego, GB; Badano, LP; Grazioli, L; Lorini, FL; Parati, G; Senni, M	Haemodynamic characteristics of COVID-19 patients with acute respiratory distress syndrome requiring mechanical ventilation. An invasive assessment using right heart catheterization	EUROPEAN JOURNAL OF HEART FAILURE		10.1002/ejhf.2058	NO	NO
WOS	Coca, A; Burballa, C; Centellas-Perez, FJ; Perez-Saez, MJ; Bustamante-Munguira, E; Ortega, A; Duenas, C; Arenas, MD; Perez-Martinez, J; Ruiz, G; Crespo, M; Llamas, F; Bustamante-Munguira, J; Pascual, J	Outcomes of COVID-19 Among Hospitalized Patients With Non-dialysis CKD	FRONTIERS IN MEDICINE		10.3389/fmed.2020.615312	NO	NO
WOS	Maroldi, R; Rondi, P; Agazzi, GM; Ravanelli, M; Borghesi, A; Farina, D	Which role for chest x-ray score in predicting the outcome in COVID-19 pneumonia?	EUROPEAN RADIOLOGY		10.1007/s00330-020-07504-2	NO	NO
WOS	Mallhi, TH; Khan, YH; Adnan, AS	Stratification of Acute Kidney Injury in COVID-19	AMERICAN JOURNAL OF TROPICAL MEDICINE AND HYGIENE		10.4269/ajtmh.20-0794	DUPLICATE	NO
WOS	Zhang, T; Huang, WS; Guan, WJ; Hong, ZY; Gao, JB; Gao, GY; Wu, GF; Qin, YY	Risk factors and predictors associated with the severity of COVID-19 in China: a systematic review, meta-analysis, and meta-regression	JOURNAL OF THORACIC DISEASE		10.21037/jtd-20-1743	NO	NO
WOS	Castro, HM; Canale, HL; Ferreyro, BL; Prieto, MA; Massimino, BE; Funtowicz, G; Furcada, JM	Clinical characteristics of Coronavirus Disease 2019 in a single center of Argentina. Retrospective cohort	MEDICINA-BUENOS AIRES			DUPLICATE	NO
WOS	Rello, J; Belliato, M; Dimopoulos, MA; Giamarellos-Bourboulis, EJ; Jaksic, V; Martin-Loeches, I; Mporas, I; Pelosi, P; Poulakou, G; Pournaras, S; Tamae-Kakazu, M; Timsit, JF; Waterer, G; Tejada, S; Dimopoulos, G	Update in COVID-19 in the intensive care unit from the 2020 HELLENIC Athens International symposium	ANAESTHESIA CRITICAL CARE & PAIN MEDICINE		10.1016/j.accpm.2020.10.008	NO	NO
WOS	Barek, MA; Aziz, MA; Islam, MS	Impact of age, sex, comorbidities and clinical symptoms on the severity of COVID-19 cases: A meta-analysis with 55 studies and 10014 cases	HELIYON		10.1016/j.heliyon.2020.e05684	NO	NO
WOS	Kim, MS; An, MH; Kim, WJ; Hwang, TH	Comparative efficacy and safety of pharmacological interventions for the treatment of COVID-19: A systematic review and network meta-analysis	PLOS MEDICINE		10.1371/journal.pmed.1003501	NO	NO
WOS	Mady, A; Aletreby, W; Abdulrahman, B; Lhmdi, M; Noor, AM; Alqahtani, SA; Soliman, I; Alharthy, A; Karakitsos, D; Memish, ZA	Tocilizumab in the treatment of rapidly evolving COVID-19 pneumonia and multifaceted critical illness: A retrospective case series	ANNALS OF MEDICINE AND SURGERY		10.1016/j.amsu.2020.10.061	NO	NO
WOS	Dubernet, A; Larsen, K; Masse, L; Allyn, J; Foch, E; Bruneau, L; Maillot, A; Lagrange-Xelot, M; Thomas, V; Jaffar-Bandjee, MC; Gauzere, L; Raffray, L; Borsu, K; Dibernardo, S; Renaud, S; Andre, M; Moreau, D; Jabot, J; Coolen-Allou, N; Allou, N	A comprehensive strategy for the early treatment of COVID-19 with azithromycin/hydroxychloroquine and/or corticosteroids: Results of a retrospective observational study in the French overseas department of Reunion Island	JOURNAL OF GLOBAL ANTIMICROBIAL RESISTANCE		10.1016/j.jgar.2020.08.001	NO	NO
WOS	Sadhukhan, P; Ugurlu, MT; Hoque, MO	Effect of COVID-19 on Lungs: Focusing on Prospective Malignant Phenotypes	CANCERS		10.3390/cancers12123822	NO	NO
WOS	Kassirian, S; Taneja, R; Mehta, S	Diagnosis and Management of Acute Respiratory Distress Syndrome in a Time of COVID-19	DIAGNOSTICS		10.3390/diagnostics10121053	NO	NO
WOS	Acharya, D; Park, J; Lee, Y; Hamm, IS; Lee, DS; Moon, SS; Lee, K	Clinical Characteristics of the COVID-19 Patients with Pneumonia Detected by Computerized Tomography but Negative for Infiltration by X-ray	HEALTHCARE		10.3390/healthcare8040518	DUPLICATE	DUPLICATE
WOS	Gellings, PS; Wilkins, AA; Morici, LA	Recent Advances in the Pursuit of an Effective Acinetobacter baumannii Vaccine	PATHOGENS		10.3390/pathogens9121066	DUPLICATE	DUPLICATE
WOS	Crimi, E; Benincasa, G; Figueroa-Marrero, N; Galdiero, M; Napoli, C	Epigenetic susceptibility to severe respiratory viral infections and its therapeutic implications: a narrative review	BRITISH JOURNAL OF ANAESTHESIA		10.1016/j.bja.2020.06.060	NO	NO
WOS	Channappanavar, R; Perlman, S	Age-related susceptibility to coronavirus infections: role of impaired and dysregulated host immunity	JOURNAL OF CLINICAL INVESTIGATION		10.1172/JCI144115	NO	NO
WOS	Sodhi, K; Chanchalani, G	Awake Proning: Current Evidence and Practical Considerations	INDIAN JOURNAL OF CRITICAL CARE MEDICINE		10.5005/jp-journals-10071-23684	NO	NO
WOS	Bronte, V; Ugel, S; Tinazzi, E; Vella, A; De Sanctis, F; Cane, S; Batani, V; Trovato, R; Fiore, A; Petrova, V; Hofer, F; Barouni, RM; Musiu, C; Caligola, S; Pinton, L; Torroni, L; Polati, E; Donadello, K; Friso, S; Pizzolo, F; Iezzi, M; Facciotti, F; Pelicci, PG; Righetti, D; Bazzoni, P; Rampudda, M; Comel, A; Mosaner, W; Lunardi, C; Olivieri, O	Baricitinib restrains the immune dysregulation in patients with severe COVID-19	JOURNAL OF CLINICAL INVESTIGATION		10.1172/JCI141772	NO	NO
WOS	Liu, J; Zhang, S; Dong, X; Li, ZY; Xu, QH; Feng, HB; Cai, J; Huang, SS; Guo, J; Zhang, LD; Chen, YZ; Zhu, W; Du, HX; Liu, YG; Wang, T; Chen, LM; Wen, ZL; Annane, D; Qu, JM; Chen, DC	Corticosteroid treatment in severe COVID-19 patients with acute respiratory distress syndrome	JOURNAL OF CLINICAL INVESTIGATION		10.1172/JCI140617	NO	NO
WOS	Griffith, MF; Levy, CR; Parikh, TJ; Stevens-Lapsley, JE; Eber, LB; Palat, SIT; Gozalo, PL; Teno, JM	Nursing Home Residents Face Severe Functional Limitation or Death After Hospitalization for Pneumonia	JOURNAL OF THE AMERICAN MEDICAL DIRECTORS ASSOCIATION		10.1016/j.jamda.2020.09.010	DUPLICATE	DUPLICATE
WOS	Ibrahimagic, OC; Kunic, S	Comment on an article: High dose folic acid is a potential treatment for pulmonary hypertension, including when associated with COVID-19 pneumonia	MEDICAL HYPOTHESES		10.1016/j.mehy.2020.110338	NO	NO
WOS	Frontera, JA; Valdes, E; Huang, J; Lewis, A; Lord, AS; Zhou, T; Kahn, DE; Melmed, K; Czeisler, BM; Yaghi, S; Scher, E; Wisniewski, T; Balcer, L; Hammer, E	Prevalence and Impact of Hyponatremia in Patients With Coronavirus Disease 2019 in New York City	CRITICAL CARE MEDICINE		10.1097/CCM.0000000000004605	NO	NO
WOS	Solerte, SB; D'Addio, F; Trevisan, R; Lovati, E; Rossi, A; Pastore, I; Dell'Acqua, M; Ippolito, E; Scaranna, C; Bellante, R; Galliani, S; Dodesini, AR; Lepore, G; Geni, F; Fiorina, RM; Catena, E; Corsico, A; Colombo, R; Mirani, M; De Riva, C; Oleandri, SE; Abdi, R; Bonventre, JV; Rusconi, S; Folli, F; Di Sabatino, A; Zuccotti, G; Galli, M; Fiorina, P	Sitagliptin Treatment at the Time of Hospitalization Was Associated With Reduced Mortality in Patients With Type 2 Diabetes and COVID-19: A Multicenter, Case-Control, Retrospective, Observational Study	DIABETES CARE		10.2337/dc20-1521	NO	NO
WOS	Rovers, JJE; van de Linde, LS; Kenters, N; Bisseling, EM; Nieuwenhuijse, DF; Munnink, BBO; Voss, A; Nabuurs-Franssen, M	Why psychiatry is different-challenges and difficulties in managing a nosocomial outbreak of coronavirus disease (COVID-19) in hospital care	ANTIMICROBIAL RESISTANCE AND INFECTION CONTROL		10.1186/s13756-020-00853-z	NO	NO
WOS	Poole, S; Brendish, NJ; Clark, TW	SARS-CoV-2 has displaced other seasonal respiratory viruses: Results from a prospective cohort study	JOURNAL OF INFECTION		10.1016/j.jinf.2020.11.010	NO	NO
WOS	Zhang, Q; Shen, J; Chen, LK; Li, SM; Zhang, WK; Jiang, C; Ma, HL; Lin, L; Zheng, X; Zhao, Y	Timing of invasive mechanic ventilation in critically ill patients with coronavirus disease 2019	JOURNAL OF TRAUMA AND ACUTE CARE SURGERY		10.1097/TA.0000000000002939	NO	NO
WOS	Yeh, CH; de Wit, K; Levy, JH; Weitz, JI; Vaezzadeh, N; Liaw, PC; Fox-Robichaud, A; Soliman, K; Kim, PY	Hypercoagulability and coronavirus disease 2019-associated hypoxemic respiratory failure: Mechanisms and emerging management paradigms	JOURNAL OF TRAUMA AND ACUTE CARE SURGERY		10.1097/TA.0000000000002938	NO	NO
WOS	Warkentin, TE; Kaatz, S	COVID-19 versus HIT hypercoagulability	THROMBOSIS RESEARCH		10.1016/j.thromres.2020.08.017	NO	NO
WOS	Papamanoli, A; Yoo, J; Grewal, P; Predun, W; Hotelling, J; Jacob, R; Mojahedi, A; Skopicki, HA; Mansour, M; Marcos, LA; Kalogeropoulos, AP	High-dose methylprednisolone in nonintubated patients with severe COVID-19 pneumonia	EUROPEAN JOURNAL OF CLINICAL INVESTIGATION		10.1111/eci.13458	DUPLICATE	DUPLICATE
WOS	Lee, SW; Yang, JM; Moon, SY; Yoo, IK; Ha, EK; Kim, SY; Park, UM; Choi, S; Lee, SH; Ahn, YM; Kim, JM; Koh, HY; Yon, DK	Association between mental illness and COVID-19 susceptibility and clinical outcomes in South Korea: a nationwide cohort study	LANCET PSYCHIATRY		10.1016/S2215-0366(20)30421-1	NO	NO
WOS	Delisle, S; Heller, FE; Blinderman, CD	Prolonged Critical Illness and Demoralization Curative Factors in Hospice Care in the Age of COVID-19	JOURNAL OF HOSPICE & PALLIATIVE NURSING		10.1097/NJH.0000000000000689	NO	NO
WOS	Szots, M; Peterfi, A; Geroly, J; Nagy, F	COVID-19 ASSOCIATED NEUROLOGICAL DISORDERS	IDEGGYOGYASZATI SZEMLE-CLINICAL NEUROSCIENCE		10.18071/isz.73.0427	NO	NO
WOS	Abd-Elsalam, S; Soliman, S; Esmail, ES; Khalaf, M; Mostafa, EF; Medhat, MA; Ahmed, OA; Abd El Ghafar, MS; Alboraie, M; Hassany, SM	Do Zinc Supplements Enhance the Clinical Efficacy of Hydroxychloroquine?: a Randomized, Multicenter Trial	BIOLOGICAL TRACE ELEMENT RESEARCH		10.1007/s12011-020-02512-1	NO	NO
WOS	Heras, E; Garibaldi, P; Boix, M; Valero, O; Castillo, J; Curbelo, Y; Gonzalez, E; Mendoza, O; Anglada, M; Miralles, JC; Llull, P; Llovera, R; Pique, JM	COVID-19 mortality risk factors in older people in a long-term care center	EUROPEAN GERIATRIC MEDICINE		10.1007/s41999-020-00432-w	NO	NO
WOS	Zeppa, SD; Agostini, D; Piccoli, G; Stocchi, V; Sestili, P	Gut Microbiota Status in COVID-19: An Unrecognized Player?	FRONTIERS IN CELLULAR AND INFECTION MICROBIOLOGY		10.3389/fcimb.2020.576551	YES	NO	REVIEW
WOS	Alwaeli, H; Shabbir, M; Sobi, MK; Alwaeli, K	A Case of Severe Acute Pancreatitis Secondary to COVID-19 Infection in a 30-Year-Old Male Patient	CUREUS		10.7759/cureus.11718	NO	NO
WOS	Li, SQ; Chau, E; Ghasem, W; Sohn, J; Yaghmour, B	Air Should Not be There: A Case of Pneumomediastinum and Pneumopericardium in COVID-19	CUREUS		10.7759/cureus.11696	DUPLICATE	DUPLICATE
WOS	Salahudeen, AA; Choi, SS; Rustagi, A; Zhu, JJ; van Unen, V; De La O, SM; Flynn, RA; Margalef-Catala, M; Santos, AJM; Ju, JH; Batish, A; Usui, T; Zheng, GXY; Edwards, CE; Wagar, LE; Luca, V; Anchang, B; Nagendran, M; Nguyen, K; Hart, DJ; Terry, JM; Belgrader, P; Ziraldo, SB; Mikkelsen, TS; Harbury, PB; Glenn, JS; Garcia, KC; Davis, MM; Baric, RS; Sabatti, C; Amieva, MR; Blish, CA; Desai, TJ; Kuo, …	Progenitor identification and SARS-CoV-2 infection in human distal lung organoids	NATURE		10.1038/s41586-020-3014-1	NO	NO
WOS	Luyt, CE; Sahnoun, T; Gautier, M; Vidal, P; Burrel, S; de Chambrun, MP; Chommeloux, J; Desnos, C; Arzoine, J; Nieszkowska, A; Brechot, N; Schmidt, M; Hekimian, G; Boutolleau, D; Robert, JM; Combes, A; Chastre, J	Ventilator-associated pneumonia in patients with SARS-CoV-2-associated acute respiratory distress syndrome requiring ECMO: a retrospective cohort study	ANNALS OF INTENSIVE CARE		10.1186/s13613-020-00775-4	DUPLICATE	DUPLICATE
WOS	Shu, T; Ning, WS; Wu, D; Xu, JQ; Han, QQ; Huang, MH; Zou, XJ; Yang, QY; Yuan, Y; Bie, YY; Pan, SW; Mu, JF; Han, Y; Yang, XB; Zhou, H; Li, RT; Ren, YJ; Chen, X; Yao, SL; Qiu, Y; Zhang, DY; Xue, Y; Shang, Y; Zhou, X	Plasma Proteomics Identify Biomarkers and Pathogenesis of COVID-19	IMMUNITY		10.1016/j.immuni.2020.10.008	NO	NO
WOS	Fan, YZ; Guo, T; Yan, FF; Gong, M; Zhang, XA; Li, CZ; He, T; Luo, HM; Zhang, L; Chen, M; Wu, XY; Wang, HR; Deng, KQ; Bai, J; Cai, L; Lu, ZB	Association of Statin Use With the In-Hospital Outcomes of 2019-Coronavirus Disease Patients: A Retrospective Study	FRONTIERS IN MEDICINE		10.3389/fmed.2020.584870	NO	NO
WOS	Pandolfi, L; Fossali, T; Frangipane, V; Bozzini, S; Morosini, M; D'Amato, M; Lettieri, S; Urtis, M; Di Toro, A; Saracino, L; Percivalle, E; Tomaselli, S; Cavagna, L; Cova, E; Mojoli, F; Bergomi, P; Ottolina, D; Lilleri, D; Corsico, AG; Arbustini, E; Colombo, R; Meloni, F	Broncho-alveolar inflammation in COVID-19 patients: a correlation with clinical outcome	BMC PULMONARY MEDICINE		10.1186/s12890-020-01343-z	NO	NO
WOS	Azoulay, E; Cariou, A; Bruneel, F; Demoule, A; Kouatchet, A; Reuter, D; Souppart, V; Combes, A; Klouche, K; Argaud, L; Barbier, F; Jourdain, M; Reignier, J; Papazian, L; Guidet, B; Geri, G; Resche-Rigon, M; Guisset, O; Labbe, V; Megarbane, B; Van der Meersch, G; Guitton, C; Friedman, D; Pochard, F; Darmon, M; Kentish-Barnes, N	Symptoms of Anxiety, Depression, and Peritraumatic Dissociation in Critical Care Clinicians Managing Patients with COVID-19 A Cross-Sectional Study	AMERICAN JOURNAL OF RESPIRATORY AND CRITICAL CARE MEDICINE		10.1164/rccm.202006-2568OC	NO	NO
WOS	Quadros, CA; Leal, MCBD; Baptista-Sobrinho, CD; Nonaka, CKV; Souza, BSD; Milan-Mattos, JC; Catai, AM; Di Lorenzo, VAP; Ferreira, AG	Preclinical validation of occupational and environmental safety of an isolation system for noninvasive ventilation in COVID-19 and other aerosol-transmitted infections	EXPERT REVIEW OF MEDICAL DEVICES		10.1080/17434440.2020.1842190	NO	NO
WOS	Roumier, M; Paule, R; Vallee, A; Rohmer, J; Ballester, M; Brun, AL; Cerf, C; Chabi, ML; Chinet, T; Colombier, MA; Farfour, E; Fourn, E; Geri, G; Khau, D; Marroun, I; Ponsoye, M; Roux, A; Salvator, H; Schoindre, Y; Larbi, AGS; Tcherakian, C; Vasse, M; Verrat, A; Zuber, B; Couderc, LJ; Kahn, JE; Groh, M; Ackermann, F	Tocilizumab for Severe Worsening COVID-19 Pneumonia: a Propensity Score Analysis	JOURNAL OF CLINICAL IMMUNOLOGY		10.1007/s10875-020-00911-6	DUPLICATE	DUPLICATE
WOS	Chen, R; Yu, YL; Li, W; Liu, Y; Lu, JX; Chen, FY; Zhou, Q; Xia, ZY; Gao, L; Meng, QT; Ma, D	Gastrointestinal Symptoms Associated With Unfavorable Prognosis of COVID-19 Patients: A Retrospective Study	FRONTIERS IN MEDICINE		10.3389/fmed.2020.608259	NO	NO
WOS	Tee, LY; Alhamid, SM; Tan, JL; Di Oo, T; Chien, J; Galinato, P; Tan, SY; Humaira, S; Fong, RKC; Puar, TH; Loh, WJ; Santosa, A; Khoo, J; Rosario, BH	COVID-19 and Undiagnosed Pre-diabetes or Diabetes Mellitus Among International Migrant Workers in Singapore	FRONTIERS IN PUBLIC HEALTH		10.3389/fpubh.2020.584249	DUPLICATE	DUPLICATE
WOS	Cimolai, N	Complicating Infections Associated with Common Endemic Human Respiratory Coronaviruses	HEALTH SECURITY		10.1089/hs.2020.0067	YES	NO	NO DATA OF INTEREST
WOS	Di Domenico, SL; Coen, D; Bergamaschi, M; Albertini, V; Ghezzi, L; Cazzaniga, MM; Tombini, V; Colombo, R; Capsoni, N; Coen, T; Cazzola, KB; Di Fiore, M; Angaroni, L; Strozzi, MA	Clinical characteristics and respiratory support of 310 COVID-19 patients, diagnosed at the emergency room: a single-center retrospective study	INTERNAL AND EMERGENCY MEDICINE		10.1007/s11739-020-02548-0	DUPLICATE	DUPLICATE
WOS	Mehta, JL; Calcaterra, G; Bassareo, PP	COVID-19, thromboembolic risk, and Virchow's triad: Lesson from the past	CLINICAL CARDIOLOGY		10.1002/clc.23460	NO	NO
WOS	Tao, ZY; Xu, J; Chen, W; Yang, ZT; Xu, XM; Liu, L; Chen, RW; Xie, JY; Liu, MY; Wu, JY; Wang, HM; Liu, JL	Anemia is associated with severe illness in COVID-19: A retrospective cohort study	JOURNAL OF MEDICAL VIROLOGY		10.1002/jmv.26444	NO	NO
WOS	Frankenberger, R; Pfutzner, A	Oral Immunocompetence in the Corona Pandemic vs. System Relevance of Dentistry	GESUNDHEITSOEKONOMIE UND QUALITAETSMANAGEMENT		10.1055/a-1286-8376	NO	NO
WOS	Liu, J; Liu, ZL; Jiang, WP; Wang, J; Zhu, MC; Song, J; Wang, XY; Su, Y; Xiang, GL; Ye, MS; Li, JM; Zhang, Y; Shen, QJ; Li, ZZ; Yao, DW; Song, YL; Yu, KH; Luo, Z; Ye, L	Clinical predictors of COVID-19 disease progression and death: Analysis of 214 hospitalised patients from Wuhan, China	CLINICAL RESPIRATORY JOURNAL		10.1111/crj.13296	YES	NO	NO DATA OF INTEREST
WOS	Hariharan, A; Hakeem, AR; Radhakrishnan, S; Reddy, MS; Rela, M	The Role and Therapeutic Potential of NF-kappa-B Pathway in Severe COVID-19 Patients	INFLAMMOPHARMACOLOGY		10.1007/s10787-020-00773-9	NO	NO
WOS	Wang, JB; Wang, HT; Wang, LS; Li, LP; Xv, J; Xv, C; Li, XH; Wu, YH; Liu, HY; Li, BJ; Yu, H; Tian, X; Zhang, ZY; Wang, Y; Zhao, R; Liu, JY; Wang, W; Gu, Y	Epidemiological and clinical characteristics of fifty-six cases of COVID-19 in Liaoning Province, China	WORLD JOURNAL OF CLINICAL CASES		10.12998/wjcc.v8.i21.5188	NO	NO
WOS	Antiochia, R	Nanobiosensors as new diagnostic tools for SARS, MERS and COVID-19: from past to perspectives	MICROCHIMICA ACTA		10.1007/s00604-020-04615-x	NO	NO
WOS	Soh, P; Doan, N; Manning, B; Doan, H	Spinal Cord Injury From an Epidural Abscess as a Serious Complication of COVID-19 Infection	CUREUS		10.7759/cureus.11327	NO	NO
WOS	Lamounier, P; Goncalves, VF; Ramos, HVL; Gobbo, DA; Teixeira, RP; dos Reis, PC; Bahmad, F; Costa, CC	A 67-Year-Old Woman with Sudden Hearing Loss Associated with SARS-CoV-2 Infection	AMERICAN JOURNAL OF CASE REPORTS		10.12659/AJCR.927519	NO	NO
WOS	McNamara, RP; Caro-Vegas, C; Landis, JT; Moorad, R; Pluta, LJ; Eason, AB; Thompson, C; Bailey, A; Villamor, FCS; Lange, PT; Wong, JP; Seltzer, T; Seltzer, J; Zhou, YJ; Vahrson, W; Juarez, A; Meyo, JO; Calabre, T; Broussard, G; Rivera-Soto, R; Chappell, DL; Baric, RS; Damania, B; Miller, MB; Dittmer, DP	High-Density Amplicon Sequencing Identifies Community Spread and Ongoing Evolution of SARS-CoV-2 in the Southern United States	CELL REPORTS		10.1016/j.celrep.2020.108352	NO	NO
WOS	Ameri, P; Inciardi, RM; Di Pasquale, M; Agostoni, P; Bellasi, A; Camporotondo, R; Canale, C; Carubelli, V; Carugo, S; Catagnano, F; Danzi, G; Dalla Vecchia, L; Giovinazzo, S; Gnecchi, M; Guazzi, M; Iorio, A; La Rovere, MT; Leonardi, S; Maccagni, G; Mapelli, M; Margonato, D; Merlo, M; Monzo, L; Mortara, A; Nuzzi, V; Piepoli, M; Porto, I; Pozzi, A; Provenzale, G; Sarullo, F; Sinagra, G; Tedino, C; …	Pulmonary embolism in patients with COVID-19: characteristics and outcomes in the Cardio-COVID Italy multicenter study	CLINICAL RESEARCH IN CARDIOLOGY		10.1007/s00392-020-01766-y	NO	NO
WOS	Zhong, PJ; Xu, J; Yang, D; Shen, Y; Wang, L; Feng, Y; Du, CL; Song, YL; Wu, CM; Hu, XL; Sun, YB	COVID-19-associated gastrointestinal and liver injury: clinical features and potential mechanisms	SIGNAL TRANSDUCTION AND TARGETED THERAPY		10.1038/s41392-020-00373-7	NO	NO
WOS	Schwab, K; Hamidi, S; Chung, A; Lim, RJ; Khanlou, N; Hoesterey, D; Dumitras, C; Adeyiga, OB; Phan-Tang, M; Wang, TS; Saggar, R; Goldstein, J; Belperio, JA; Dubinett, SM; Kim, JT; Salehi-Rad, R	Occult Colonic Perforation in a Patient With Coronavirus Disease 2019 After Interleukin-6 Receptor Antagonist Therapy	OPEN FORUM INFECTIOUS DISEASES		10.1093/ofid/ofaa424	DUPLICATE	DUPLICATE
WOS	Franco, C; Facciolongo, N; Tonelli, R; Dongilli, R; Vianello, A; Pisani, L; Scala, R; Malerba, M; Carlucci, A; Negri, EA; Spoladore, G; Arcaro, G; Tillio, PA; Lastoria, C; Schifino, G; Tabbi, L; Guidelli, L; Guaraldi, G; Ranieri, VM; Clini, E; Nava, S	Feasibility and clinical impact of out-of-ICU noninvasive respiratory support in patients with COVID-19-related pneumonia	EUROPEAN RESPIRATORY JOURNAL		10.1183/13993003.02130-2020	DUPLICATE	DUPLICATE
WOS	Rawson, TM; Moore, LSP; Zhu, NN; Ranganathan, N; Skolimowska, K; Gilchrist, M; Satta, G; Cooke, G; Holmes, A	Bacterial and Fungal Coinfection in Individuals With Coronavirus: A Rapid Review To Support COVID-19 Antimicrobial Prescribing	CLINICAL INFECTIOUS DISEASES		10.1093/cid/ciaa530	YES	NO	NO DATA OF INTEREST
WOS	Araujo, M; Ossandon, P; Abarca, AM; Menjiba, AM; Munoz, AM	Prognosis of patients with COVID-19 admitted to a tertiary center in Chile: A cohort study	MEDWAVE		10.5867/medwave.2020.10.8066	YES	NO	NO DATA OF INTEREST
WOS	Yang, X; Yang, XF; Kumar, P; Cao, BR; Ma, XH; Li, T	Social support and clinical improvement in COVID-19 positive patients in China	NURSING OUTLOOK		10.1016/j.outlook.2020.08.008	NO	NO
WOS	Ajwa, N; Al Rafee, A; Al Rafie, H; Alrafee, N; Alduhaimi, N; Zainaldeen, F; Alqahtani, M; Alfayez, K	Psychological status assessment of medical and dental staff during the covid-19 outbreak in Saudi Arabia	MEDICAL SCIENCE			NO	NO
WOS	Lima, WG; Brito, JCM; Nizer, WSD	Ventilator-associated pneumonia (VAP) caused by carbapenem-resistant Acinetobacter baumannu in patients with COVID-19: Two problems, one solution?	MEDICAL HYPOTHESES		10.1016/j.mehy.2020.110139	DUPLICATE	DUPLICATE
WOS	Zhong, BL; Zhou, DY; He, MF; Li, Y; Li, WT; Ng, CH; Xiang, YT; Chiu, HFK	Mental health problems, needs, and service use among people living within and outside Wuhan during the COVID-19 epidemic in China	ANNALS OF TRANSLATIONAL MEDICINE		10.21037/atm-20-4145	NO	NO
WOS	Yang, J; Cheng, YY; You, QX; Liu, C; Lai, XF; Zhang, YD; Cheng, J; Qiao, PF; Long, Y; Xiang, XJ; Lai, YJ	Psychological distress surveillance and related impact analysis of hospital staff during the COVID-19 epidemic in Chongqing, China	COMPREHENSIVE PSYCHIATRY		10.1016/j.comppsych.2020.152198	NO	NO
WOS	Ghasemiyeh, P; Mohammadi-Samani, S	COVID-19 outbreak: Challenges in pharmacotherapy based on pharmacokinetic and pharmacodynamic aspects of drug therapy in patients with moderate to severe infection	HEART & LUNG		10.1016/j.hrtlng.2020.08.025	DUPLICATE	DUPLICATE
WOS	Zhao, G; Weiner, AI; Neupauer, KM; Costa, MFD; Palashikar, G; Adams-Tzivelekidis, S; Mangalmurti, NS; Vaughan, AE	Regeneration of the pulmonary vascular endothelium after viral pneumonia requires COUP-TF2	SCIENCE ADVANCES		10.1126/sciadv.abc4493	NO	NO
WOS	Thakkar, S; Arora, S; Kumar, A; Jaswaney, R; Faisaluddin, M; Din, MAU; Shariff, M; Barssoum, K; Patel, HP; Nirav, A; Jani, C; Patel, K; Savani, S; DeSimone, C; Mulpuru, S; Deshmukh, A	A Systematic Review of the Cardiovascular Manifestations and Outcomes in the Setting of Coronavirus-19 Disease	CLINICAL MEDICINE INSIGHTS-CARDIOLOGY		10.1177/1179546820977196	NO	NO
WOS	Vena, A; Giacobbe, DR; Di Biagio, A; Mikulska, M; Taramasso, L; De Maria, A; Ball, L; Brunetti, I; Loconte, M; Patroniti, NA; Robba, C; Delfino, E; Dentone, C; Magnasco, L; Nicolini, L; Toscanini, F; Bavastro, M; Cerchiaro, M; Barisione, E; Giacomini, M; Mora, S; Baldi, F; Balletto, E; Berruti, M; Briano, F; Sepulcri, C; Dettori, S; Labate, L; Mirabella, M; Portunato, F; Pincino, R; Russo, C; Tut…	Clinical characteristics, management and in-hospital mortality of patients with coronavirus disease 2019 in Genoa, Italy	CLINICAL MICROBIOLOGY AND INFECTION		10.1016/j.cmi.2020.07.049	YES	NO	NO DATA OF INTEREST
WOS	Potere, N; Di Nisio, M; Rizzo, G; La Vella, M; Polilli, E; Agostinone, A; Spacone, A; Di Carlo, S; Costantini, A; Abbate, A; Porreca, E; Parruti, G	Low-dose subcutaneous tocilizumab to prevent disease progression in patients with moderate COVID-19 pneumonia and hyperin fl ammation	INTERNATIONAL JOURNAL OF INFECTIOUS DISEASES		10.1016/j.ijid.2020.07.078	NO	NO
WOS	Kottlors, J; Zopfs, D; Fervers, P; Bremm, J; Abdullayev, N; Maintz, D; Tritt, S; Persigehl, T	Body composition on low dose chest CT is a significant predictor of poor clinical outcome in COVID-19 disease - A multicenter feasibility study	EUROPEAN JOURNAL OF RADIOLOGY		10.1016/j.ejrad.2020.109274	DUPLICATE	NO
WOS	Medetalibeyoglu, A; Catma, Y; Senkal, N; Ormeci, A; Cavus, B; Kose, M; Bayramlar, OF; Yildiz, G; Akyuz, F; Kaymakoglu, S; Tukek, T	The effect of liver test abnormalities on the prognosis of COVID-19	ANNALS OF HEPATOLOGY		10.1016/j.aohep.2020.08.068	NO	NO
WOS	Lee, SG; Park, GU; Moon, YR; Sung, K	Clinical Characteristics and Risk Factors for Fatality and Severity in Patients with Coronavirus Disease in Korea: A Nationwide Population-Based Retrospective Study Using the Korean Health Insurance Review and Assessment Service (HIRA) Database	INTERNATIONAL JOURNAL OF ENVIRONMENTAL RESEARCH AND PUBLIC HEALTH		10.3390/ijerph17228559	DUPLICATE	DUPLICATE
WOS	Foti, G; Giannini, A; Bottino, N; Castelli, GP; Cecconi, M; Grasselli, G; Guatteri, L; Latronico, N; Langer, T; Monti, G; Muttini, S; Pesenti, A; Radrizzani, D; Ranucci, M; Russotto, V; Fumagalli, R	Management of critically ill patients with COVID-19: suggestions and instructions from the coordination of intensive care units of Lombardy	MINERVA ANESTESIOLOGICA		10.23736/S0375-9393.20.14762-X	NO	NO
WOS	Cunarro-Lopez, Y; Cano-Valderrama, O; Pintado-Recarte, P; Cueto-Hernandez, I; Gonzalez-Garzon, B; Garcia-Tizon, S; Bujan, J; Asunsolo, A; Ortega, MA; De Leon-Luis, JA	Maternal and Perinatal Outcomes in Patients with Suspected COVID-19 and Their Relationship with a Negative RT-PCR Result	JOURNAL OF CLINICAL MEDICINE		10.3390/jcm9113552	DUPLICATE	DUPLICATE
WOS	Dragoi, AM; Radulescu, I; Nasui, BA; Pop, AL; Varlas, VN; Trifu, S	Clozapine: An Updated Overview of Pharmacogenetic Biomarkers, Risks, and Safety-Particularities in the Context of COVID-19	BRAIN SCIENCES		10.3390/brainsci10110840	DUPLICATE	DUPLICATE
WOS	Cordeanu, EM; Jambert, L; Severac, F; Lambach, H; Tousch, J; Heitz, M; Mirea, C; Hamade, A; Younes, W; Frantz, AS; Merdji, H; Schini-Kerth, V; Bilbault, P; Meziani, F; Ohlmann, P; Andres, E; Stephan, D	Outcomes of COVID-19 Hospitalized Patients Previously Treated with Renin-Angiotensin System Inhibitors	JOURNAL OF CLINICAL MEDICINE		10.3390/jcm9113472	NO	NO
WOS	Binda, B; Picchi, G; Carucci, AC; Sinatti, G; Di Norcia, M; Grimaldi, A; Lancione, L; Natili, A; Chiappori, D; Montali, F; Lupi, D; Martinez, V; Panarese, A; D'anselmi, F; Pisani, F	Follow-up and Management of Kidney Transplant Recipients During the COVID-19 Lockdown: The Experience of an Italian Transplant Center, Including Two Cases of COVID-19 Pneumonia	TRANSPLANTATION PROCEEDINGS		10.1016/j.transproceed.2020.06.026	NO	NO
WOS	Burke, T; Berry, A; Taylor, LK; Stafford, O; Murphy, E; Shevlin, M; McHugh, L; Carr, A	Increased Psychological Distress during COVID-19 and Quarantine in Ireland: A National Survey	JOURNAL OF CLINICAL MEDICINE		10.3390/jcm9113481	NO	NO
WOS	Kichloo, A; Khan, A; Siddiqui, N; Ejaz, H; Albosta, MS; Wani, F; Lone, N	Habit Mimics the Illness: EVALI During the Era of the COVID-19 Pandemic	JOURNAL OF INVESTIGATIVE MEDICINE HIGH IMPACT CASE REPORTS		10.1177/2324709620972243	NO	NO
WOS	Zhang, XG; Xi, L; Pang, F; Du, Y; Yuan, QZ; Shi, MJ; Liu, JP; Ma, H; Li, B	Convalescent Plasma in the Treatment of Severe COVID-19 A Systematic Review and Meta-Analysis	IRANIAN JOURNAL OF PUBLIC HEALTH			NO	NO
WOS	Temesgen, Z; Assi, M; Shweta, FNU; Vergidis, P; Rizza, SA; Bauer, PR; Pickering, BW; Razonable, RR; Libertin, CR; Burger, CD; Orenstein, R; Vargas, HE; Palraj, R; Dababneh, AS; Chappell, G; Chappell, D; Ahmed, O; Sakemura, R; Durrant, C; Kenderian, SS; Badley, AD	GM-CSF Neutralization With Lenzilumab in Severe COVID-19 Pneumonia: A Case-Cohort Study	MAYO CLINIC PROCEEDINGS		10.1016/j.mayocp.2020.08.038	NO	NO
WOS	Li, CX; Zhao, CX; Bao, JF; Tang, B; Wang, YF; Gu, B	Laboratory diagnosis of coronavirus disease-2019 (COVID-19)	CLINICA CHIMICA ACTA		10.1016/j.cca.2020.06.045	NO	NO
WOS	Li, X; Sridhar, S; Chan, JFW	The Coronavirus Disease 2019 pandemic: how does it spread and how do we stop it?	CURRENT OPINION IN HIV AND AIDS		10.1097/COH.0000000000000650	DUPLICATE	DUPLICATE
WOS	Crespo, M; Mazuecos, A; Rodrigo, E; Gavela, E; Villanego, F; Sanchez-Alvarez, E; Gonzalez-Monte, E; Jimenez-Martin, C; Melilli, E; Diekman, F; Zarraga, S; Hernandez, D; Pascual, J	Respiratory and Gastrointestinal COVID-19 Phenotypes in Kidney Transplant Recipients	TRANSPLANTATION		10.1097/TP.0000000000003413	DUPLICATE	DUPLICATE
WOS	Darvall, JN; Bellomo, R; Bailey, M; Paul, E; Young, PJ; Rockwood, K; Pilcher, D	Frailty and outcomes from pneumonia in critical illness: a population-based cohort study	BRITISH JOURNAL OF ANAESTHESIA		10.1016/j.bja.2020.07.049	NO	NO
WOS	Lane, JCE; Weaver, J; Kostka, K; Duarte-Salles, T; Abrahao, MTF; Alghoul, H; Alser, O; Alshammari, TM; Biedermann, P; Banda, JM; Burn, E; Casajust, P; Conover, MM; Culhane, AC; Davydov, A; DuVall, SL; Dymshyts, D; Fernandez-Bertolin, S; Fister, K; Hardin, J; Hester, L; Hripcsak, G; Kaas-Hansen, BS; Kent, S; Khosla, S; Kolovos, S; Lambert, CG; van der Lei, J; Lynch, KE; Makadia, R; Margulis, AV; M…	Risk of hydroxychloroquine alone and in combination with azithromycin in the treatment of rheumatoid arthritis: a multinational, retrospective study	LANCET RHEUMATOLOGY		10.1016/S2665-9913(20)30276-9	DUPLICATE	DUPLICATE
WOS	Bonadia, N; Carnicelli, A; Piano, A; Buonsenso, D; Gilardi, E; Kadhim, C; Torelli, E; Petrucci, M; Di Maurizio, L; Biasucci, DG; Fuorlo, M; Forte, E; Zaccaria, R; Franceschi, F	LUNG ULTRASOUND FINDINGS ARE ASSOCIATED WITH MORTALITY AND NEED FOR INTENSIVE CARE ADMISSION IN COVID-19 PATIENTS EVALUATED IN THE EMERGENCY DEPARTMENT	ULTRASOUND IN MEDICINE AND BIOLOGY		10.1016/j.ultrasmedbio.2020.07.005	NO	NO
WOS	George, PM; Barratt, SL; Condliffe, R; Desai, SR; Devaraj, A; Forrest, I; Gibbons, MA; Hart, N; Jenkins, RG; McAuley, DF; Patel, BV; Thwaite, E; Spencer, LG	Respiratory follow-up of patients with COVID-19 pneumonia	THORAX		10.1136/thoraxjnl-2020-215314	YES	NO	REVIEW
WOS	Park, B; Park, J; Lim, JK; Shin, KM; Lee, J; Seo, H; Lee, YH; Heo, J; Lee, WK; Kim, JY; Kim, KB; Moon, S; Choi, S	Prognostic Implication of Volumetric Quantitative CT Analysis in Patients with COVID-19: A Multicenter Study in Daegu, Korea	KOREAN JOURNAL OF RADIOLOGY		10.3348/kjr.2020.0567	DUPLICATE	DUPLICATE
WOS	Xu, XM; Ai, M; Hong, S; Wang, W; Chen, JM; Zhang, Q; Hu, H; Li, XM; Wang, LX; Cao, J; Shi, L; Lv, Z; Du, L; Li, J; Yang, HD; Qiu, HT; He, XT; Chen, XR; Chen, R; Luo, QH; Zhou, XY; Tan, J; Tu, J; Jiang, GH; Han, ZQ; Nkundimana, B; Kuang, L	The psychological status of 8817 hospital workers during COVID-19 Epidemic: A cross-sectional study in Chongqing	JOURNAL OF AFFECTIVE DISORDERS		10.1016/j.jad.2020.07.092	DUPLICATE	DUPLICATE
WOS	Zhu, JF; Zhang, QQ; Jia, CH; Wang, WP; Chen, JK; Xia, YM; Wang, WC; Wang, XJ; Wen, MM; Wang, HT; Zhang, ZP; Xu, SN; Zhao, JB; Jiang, T	Epidemiological Characteristics and Clinical Outcomes of Coronavirus Disease Patients in Northwest China: High-Volume Research From Low Population Density Regions	FRONTIERS IN MEDICINE		10.3389/fmed.2020.564250	NO	NO
WOS	Sitapara, RA; Gauthier, AG; Patel, VS; Lin, MS; Zur, M; Ashby, CR; Mantell, LL	The alpha 7 nicotinic acetylcholine receptor agonist GTS-21 improves bacterial clearance in mice by restoring hyperoxia-compromised macrophage function	MOLECULAR MEDICINE		10.1186/s10020-020-00224-9	NO	NO
WOS	Yan, FF; Huang, FM; Xu, J; Yang, PH; Qin, YH; Lv, JJ; Zhang, SG; Ye, L; Gong, M; Liu, ZB; Wei, J; Xie, TX; Xu, KF; Gao, GF; Wang, FS; Cai, L; Jiang, CY	Antihypertensive drugs are associated with reduced fatal outcomes and improved clinical characteristics in elderly COVID-19 patients	CELL DISCOVERY		10.1038/s41421-020-00221-6	NO	NO
WOS	Schmidt, M; Hajage, D; Demoule, A; Pham, T; Combes, A; Dres, M; Lebbah, S; Kimmoun, A; Mercat, A; Beduneau, G; Palmyre, J; Prevost, M; Asfar, P; Beloncle, F; Demiselle, J; Pavot, A; Monnet, X; Richard, C; Mayaux, J; Beurton, A; Descamps, R; Joret, A; Du Cheyron, D; Pene, F; Chiche, JD; Jozwiak, M; Jaubert, P; Voiriot, G; Fartoukh, M; Teulier, M; Blayau, C; L'Her, E; Aubron, C; Bodenes, L; Ferrier…	Clinical characteristics and day-90 outcomes of 4244 critically ill adults with COVID-19: a prospective cohort study	INTENSIVE CARE MEDICINE		10.1007/s00134-020-06294-x	DUPLICATE	DUPLICATE
WOS	Rivera-Morales, MD; Pell, R; Rubero, J; Ganti, L	Acute Myopericarditis in the Post COVID-19 Recovery Phase	CUREUS		10.7759/cureus.11247	DUPLICATE	DUPLICATE
WOS	Salinas-Escudero, G; Carrillo-Vega, MF; Granados-Garcia, V; Martinez-Valverde, S; Toledano-Toledano, F; Garduno-Espinosa, J	A survival analysis of COVID-19 in the Mexican population	BMC PUBLIC HEALTH		10.1186/s12889-020-09721-2	NO	NO
WOS	Liu, AB; Zhang, X; Li, RG; Zheng, MZ; Yang, SS; Dai, LX; Wu, AH; Hu, CP; Huang, YM; Xie, MX; Chen, Q	Overexpression of the SARS-CoV-2 receptor ACE2 is induced by cigarette smoke in bronchial and alveolar epithelia	JOURNAL OF PATHOLOGY		10.1002/path.5555	NO	NO
WOS	Hoiland, RL; Fergusson, NA; Mitra, AR; Griesdale, DEG; Devine, DV; Stukas, S; Cooper, J; Thiara, S; Foster, D; Chen, LYC; Lee, AYY; Conway, EM; Wellington, CL; Sekhon, MS	The association of ABO blood group with indices of disease severity and multiorgan dysfunction in COVID-19	BLOOD ADVANCES		10.1182/bloodadvances.2020002623	NO	NO
WOS	Alonso-Lana, S; Marquie, M; Ruiz, A; Boada, M	Cognitive and Neuropsychiatric Manifestations of COVID-19 and Effects on Elderly Individuals With Dementia	FRONTIERS IN AGING NEUROSCIENCE		10.3389/fnagi.2020.588872	DUPLICATE	DUPLICATE
WOS	Zinellu, A; Arru, F; De Vito, A; Sassu, A; Valdes, G; Scano, V; Zinellu, E; Perra, R; Madeddu, G; Carru, C; Pirina, P; Mangoni, AA; Babudieri, S; Fois, AG	The De Ritis ratio as prognostic biomarker of in-hospital mortality in COVID-19 patients	EUROPEAN JOURNAL OF CLINICAL INVESTIGATION		10.1111/eci.13427	NO	NO
WOS	Song, JK; Han, J; Liu, F; Chen, XL; Qian, SQ; Wang, YD; Jia, ZY; Duan, XF; Zhang, XY; Zhu, JG	Systematic Analysis of Coronavirus Disease 2019 (COVID-19) Receptor ACE2 in Malignant Tumors: Pan-Cancer Analysis	FRONTIERS IN MOLECULAR BIOSCIENCES		10.3389/fmolb.2020.569414	NO	NO
WOS	Kane, AD; Paterson, J; Pokhrel, S; Berry, SK; Monkhouse, D; Brand, JW; Ingram, M; Danjoux, GR	Peri-operative COVID-19 infection in urgent elective surgery during a pandemic surge period: a retrospective observational cohort study	ANAESTHESIA		10.1111/anae.15281	NO	NO
WOS	Wu, SS; Xue, LP; Legido-Quigley, H; Khan, M; Wu, H; Peng, XX; Li, XW; Li, P	Understanding factors influencing the length of hospital stay among non-severe COVID-19 patients: A retrospective cohort study in a Fangcang shelter hospital	PLOS ONE		10.1371/journal.pone.0240959	NO	NO
WOS	Rooijakkers, MJP; Li, WWL; Wollersheim, LWLM; Geuzebroek, GSC; Gehlmann, H; van Garsse, LAFM; van Wely, MH; Verkroost, MWA; Morshuis, WJ; Wertheim, H; van Royen, N	Transcatheter aortic valve replacement during the COVID-19 pandemic-A Dutch single-center analysis	JOURNAL OF CARDIAC SURGERY		10.1111/jocs.15123	DUPLICATE	DUPLICATE
WOS	Toldo, S; Bussani, R; Nuzzi, V; Bonaventura, A; Mauro, AG; Cannata, A; Pillappa, R; Sinagra, G; Nana-Sinkam, P; Sime, P; Abbate, A	Inflammasome formation in the lungs of patients with fatal COVID-19	INFLAMMATION RESEARCH		10.1007/s00011-020-01413-2	NO	NO
WOS	Carissimo, G; Xu, WL; Kwok, I; Abdad, MY; Chan, YH; Fong, SW; Puan, KJ; Lee, CYP; Yeo, NKW; Amrun, SN; Chee, RSL; How, W; Chan, S; Fan, BE; Andiappan, AK; Lee, B; Rotzschke, O; Young, BE; Leo, YS; Lye, DC; Renia, L; Ng, LG; Larbi, A; Ng, LFP	Whole blood immunophenotyping uncovers immature neutrophil-to-VD2 T-cell ratio as an early marker for severe COVID-19	NATURE COMMUNICATIONS		10.1038/s41467-020-19080-6	DUPLICATE	DUPLICATE
WOS	Bashir, S; Moneeba, S; Alghamdi, A; Alghamdi, F; Niaz, A; Anan, H; Kaleem, I	Comorbidities in Patients with COVID-19 and Their Impact on the Severity of the Disease	JOURNAL OF HEALTH AND ALLIED SCIENCES NU		10.1055/s-0040-1718848	NO	NO
WOS	Zhao, JJ; Yuan, Q; Wang, HY; Liu, W; Liao, XJ; Su, YY; Wang, X; Yuan, J; Li, TD; Li, JX; Qian, S; Hong, CM; Wang, FX; Liu, YX; Wang, ZQ; He, Q; Li, ZY; He, B; Zhang, TY; Fu, Y; Ge, SX; Liu, L; Zhang, J; Xia, NS; Zhang, Z	Antibody Responses to SARS-CoV-2 in Patients With Novel Coronavirus Disease 2019	CLINICAL INFECTIOUS DISEASES		10.1093/cid/ciaa344	NO	NO
WOS	Zhang, JJY; Lee, KS; Ang, LW; Leo, YS; Young, BE	Risk Factors for Severe Disease and Efficacy of Treatment in Patients Infected With COVID-19: A Systematic Review, Meta-Analysis, and Meta-Regression Analysis	CLINICAL INFECTIOUS DISEASES		10.1093/cid/ciaa576	NO	NO
WOS	Leng, L; Cao, RY; Ma, J; Mou, DL; Zhu, YP; Li, W; Lv, LY; Gao, DQ; Zhang, SK; Gong, F; Zhao, L; Qiu, BT; Xiang, HP; Hu, ZJ; Feng, YM; Dai, Y; Zhao, J; Wu, ZH; Li, HJ; Zhong, W	Pathological features of COVID-19-associated lung injury: a preliminary proteomics report based on clinical samples	SIGNAL TRANSDUCTION AND TARGETED THERAPY		10.1038/s41392-020-00355-9	NO	NO
WOS	Gamberini, L; Tonetti, T; Spadaro, S; Zani, G; Mazzoli, CA; Capozzi, C; Giampalma, E; Reggiani, MLB; Bertellini, E; Castelli, A; Cavalli, I; Colombo, D; Crimaldi, F; Damiani, F; Fogagnolo, A; Fusari, M; Gamberini, E; Gordini, G; Laici, C; Lanza, MC; Leo, M; Marudi, A; Nardi, G; Ottaviani, I; Papa, R; Potalivo, A; Russo, E; Taddei, S; Volta, CA; Ranieri, VM	Factors influencing liberation from mechanical ventilation in coronavirus disease 2019: multicenter observational study in fifteen Italian ICUs	JOURNAL OF INTENSIVE CARE		10.1186/s40560-020-00499-4	DUPLICATE	DUPLICATE
WOS	Khadke, S; Ahmed, N; Ahmed, N; Ratts, R; Raju, S; Gallogly, M; de Lima, M; Sohail, MR	Harnessing the immune system to overcome cytokine storm and reduce viral load in COVID-19: a review of the phases of illness and therapeutic agents	VIROLOGY JOURNAL		10.1186/s12985-020-01415-w	NO	NO
WOS	Jarab, AS; Al-Qerem, W; Mukattash, TL; Al-Hajjeh, DM	Pharmacy and Pharm.D students' knowledge and information needs about COVID-19	INTERNATIONAL JOURNAL OF CLINICAL PRACTICE		10.1111/ijcp.13696	NO	NO
WOS	Atalla, E; Kalligeros, M; Giampaolo, G; Mylona, EK; Shehadeh, F; Mylonakis, E	Readmissions among patients with COVID-19	INTERNATIONAL JOURNAL OF CLINICAL PRACTICE		10.1111/ijcp.13700	NO	NO
WOS	Best, JH; Mohan, SV; Kong, AM; Patel, K; Pagel, JM; Ivanov, B; Brawley, OW; Jariwala-Parikh, K; Zazzali, JL; Pauk, J	Baseline Demographics and Clinical Characteristics Among 3471 US Patients Hospitalized with COVID-19 and Pulmonary Involvement: A Retrospective Study	ADVANCES IN THERAPY		10.1007/s12325-020-01510-y	NO	NO
WOS	Peters, SAE; MacMahon, S; Woodward, M	Obesity as a risk factor forCOVID-19 mortality in women and men in theUKbiobank: Comparisons with influenza/pneumonia and coronary heart disease	DIABETES OBESITY & METABOLISM		10.1111/dom.14199	NO	NO
WOS	Vaccari, JCD; Dietrich, WD; Keane, RW; Vaccari, JPD	The Inflammasome in Times of COVID-19	FRONTIERS IN IMMUNOLOGY		10.3389/fimmu.2020.583373	NO	NO
WOS	Dequin, PF; Heming, N; Meziani, F; Plantefeve, G; Voiriot, G; Badie, J; Francois, B; Aubron, C; Ricard, JD; Ehrmann, S; Jouan, Y; Guillon, A; Leclerc, M; Coffre, C; Bourgoin, H; Lengelle, C; Caille-Fenerol, C; Tavernier, E; Zohar, S; Giraudeau, B; Annane, D; Le Gouge, A	Effect of Hydrocortisone on 21-Day Mortality or Respiratory Support Among Critically Ill Patients With COVID-19 A Randomized Clinical Trial	JAMA-JOURNAL OF THE AMERICAN MEDICAL ASSOCIATION		10.1001/jama.2020.16761	NO	NO
WOS	Kapoor, S; Chand, S; Dieiev, V; Fazzari, M; Tanner, T; Lewandowski, DC; Nalla, A; Abdulfattah, O; Aboodi, MS; Shiloh, AL; Gong, MN	Thromboembolic Events and Role of Point of Care Ultrasound in Hospitalized Covid-19 Patients Needing Intensive Care Unit Admission	JOURNAL OF INTENSIVE CARE MEDICINE		10.1177/0885066620964392	NO	NO
WOS	Ehaideb, SN; Abdullah, ML; Abuyassin, B; Bouchama, A	Evidence of a wide gap between COVID-19 in humans and animal models: a systematic review	CRITICAL CARE		10.1186/s13054-020-03304-8	NO	NO
WOS	Huang, H; Cai, SJ; Li, YP; Li, YX; Fan, YQ; Li, LH; Lei, CL; Tang, XP; Hu, FY; Li, F; Deng, XL	Prognostic Factors for COVID-19 Pneumonia Progression to Severe Symptoms Based on Earlier Clinical Features: A Retrospective Analysis	FRONTIERS IN MEDICINE		10.3389/fmed.2020.557453	DUPLICATE	DUPLICATE
WOS	Awasthi, A; Vishwas, S; Corrie, L; Kumar, R; Khursheed, R; Kaur, J; Kumar, R; Arya, KR; Gulati, M; Kumar, B; Singh, SK; Pandey, NK; Wadhwa, S; Kumar, P; Kapoor, B; Gupta, RK; Kumar, A	OUTBREAK of novel corona virus disease (COVID-19): Antecedence and aftermath	EUROPEAN JOURNAL OF PHARMACOLOGY		10.1016/j.ejphar.2020.173381	DUPLICATE	DUPLICATE
WOS	Guo, J; Zhou, BD; Zhu, MG; Yuan, YF; Wang, Q; Zhou, H; Wang, XH; Lv, TT; Li, SY; Liu, P; Yang, Y; He, P; Zhang, P	CURB-65 may serve as a useful prognostic marker in COVID-19 patients within Wuhan, China: a retrospective cohort study	EPIDEMIOLOGY AND INFECTION		10.1017/S0950268820002368	NO	NO
WOS	Fang, Y; Zhou, J; Ding, X; Ling, GH; Yu, SS	Pulmonary fibrosis in critical ill patients recovered from COVID-19 pneumonia: Preliminary experience	AMERICAN JOURNAL OF EMERGENCY MEDICINE		10.1016/j.ajem.2020.05.120	NO	NO
WOS	Salton, F; Confalonieri, P; Meduri, GU; Santus, P; Harari, S; Scala, R; Lanini, S; Vertui, V; Oggionni, T; Caminati, A; Patruno, V; Tamburrini, M; Scartabellati, A; Parati, M; Villani, M; Radovanovic, D; Tomassetti, S; Ravaglia, C; Poletti, V; Vianello, A; Gaccione, AT; Guidelli, L; Raccanelli, R; Lucernoni, P; Lacedonia, D; Barbaro, MPF; Centanni, S; Mondoni, M; Davi, M; Fantin, A; Cao, XY; Tore…	Prolonged Low-Dose Methylprednisolone in Patients With Severe COVID-19 Pneumonia	OPEN FORUM INFECTIOUS DISEASES		10.1093/ofid/ofaa421	DUPLICATE	DUPLICATE
WOS	Frankenberger, R; Pfutzner, A	Oral Immunocompetence in the Corona Pandemic vs. System -Relevance of Dentistry	GESUNDHEITSOEKONOMIE UND QUALITAETSMANAGEMENT		10.1055/a-1286-8376	NO	NO
WOS	Lai, PH; Lancet, EA; Weiden, MD; Webber, MP; Zeig-Owens, R; Hall, CB; Prezant, DJ	Characteristics Associated With Out-of-Hospital Cardiac Arrests and Resuscitations During the Novel Coronavirus Disease 2019 Pandemic in NewYork City	JAMA CARDIOLOGY		10.1001/jamacardio.2020.2488	NO	NO
WOS	Vassiliou, AG; Jahaj, E; Ilias, I; Markaki, V; Malachias, S; Vrettou, C; Ischaki, E; Mastora, Z; Douka, E; Keskinidou, C; Tsipilis, S; Vassiliadi, DA; Kotanidou, A; Dimopoulou, I	Lactate Kinetics Reflect Organ Dysfunction and Are Associated with Adverse Outcomes in Intensive Care Unit Patients with COVID-19 Pneumonia: Preliminary Results from a GREEK Single-Centre Study	METABOLITES		10.3390/metabo10100386	NO	NO
WOS	Sokolowska, M; Lukasik, ZM; Agache, I; Akdis, CA; Akdis, D; Akdis, M; Barcik, W; Brough, HA; Eiwegger, T; Eljaszewicz, A; Eyerich, S; Feleszko, W; Gomez-Casado, C; Hoffmann-Sommergruber, K; Janda, J; Jimenez-Saiz, R; Jutel, M; Knol, EF; Krohn, IK; Kothari, A; Makowska, J; Moniuszko, M; Morita, H; O'Mahony, L; Nadeau, K; Ozdemir, C; Pali-Scholl, I; Palomares, O; Papaleo, F; Prunicki, M; Schmidt-We…	Immunology of COVID-19: Mechanisms, clinical outcome, diagnostics, and perspectives-A report of the European Academy of Allergy and Clinical Immunology (EAACI)	ALLERGY		10.1111/all.14462	NO	NO
WOS	Longhitano, Y; Racca, F; Zanza, C; Muncinelli, M; Guagliano, A; Peretti, E; Minerba, AC; Mari, M; Boverio, R; Salio, M; Chichino, G; Franceschi, F; Piccioni, A; Abenavoli, L; Salvini, M; Artico, M	Venous Thrombo-Embolism in Hospitalized SARS-CoV-2 Patients Treated with Three Different Anticoagulation Protocols: Prospective Observational Study	BIOLOGY-BASEL		10.3390/biology9100310	NO	NO
WOS	Khamis, F; Al-Zakwani, I; Al Hashmi, S; Al Dowaiki, S; Al Bahrani, M; Pandak, N; Al Khalili, H; Memish, Z	Therapeutic plasma exchange in adults with severe COVID-19 infection	INTERNATIONAL JOURNAL OF INFECTIOUS DISEASES		10.1016/j.ijid.2020.06.064	NO	NO
WOS	Fernandez-Barat, L; Lopez-Aladid, R; Torres, A	Reconsidering ventilator-associated pneumonia from a new dimension of the lung microbiome	EBIOMEDICINE		10.1016/j.ebiom.2020.102995	YES	NO	NO DATA OF INTEREST
WOS	Pantelis, C; Jayaram, M; Hannan, AJ; Wesselingh, R; Nithianantharajah, J; Wannan, CMJ; Syeda, WT; Choy, KHC; Zantomio, D; Christopoulos, A; Velakoulis, D; O'Brien, TJ	Neurological, neuropsychiatric and neurodevelopmental complications of COVID-19	AUSTRALIAN AND NEW ZEALAND JOURNAL OF PSYCHIATRY		10.1177/0004867420961472	NO	NO
WOS	Parker, A; Koegelenberg, CFN; Moolla, MS; Louw, EH; Mowlana, A; Nortje, A; Ahmed, R; Brittain, N; Lalla, U; Allwood, BW; Prozesky, H; Schrueder, N; Taljaard, JJ	High HIV prevalence in an early cohort of hospital admissions with COVID-19 in Cape Town, South Africa	SAMJ SOUTH AFRICAN MEDICAL JOURNAL		10.7196/SAMJ.2020.v110i10.15067	NO	NO
WOS	Forns, X; Navasa, M	Liver transplant immunosuppression during the covid-19 pandemic	GASTROENTEROLOGIA Y HEPATOLOGIA		10.1016/j.gastrohep.2020.06.003	NO	NO
WOS	Horowitz, RI; Freeman, PR	Three novel prevention, diagnostic, and treatment options for COVID-19 urgently necessitating controlled randomized trials	MEDICAL HYPOTHESES		10.1016/j.mehy.2020.109851	NO	NO
WOS	Wiltshire, E; Pena, AS; MacKenzie, K; Shaw, G; Couper, J	High dose folic acid is a potential treatment for pulmonary hypertension, including when associated with COVID-19 pneumonia	MEDICAL HYPOTHESES		10.1016/j.mehy.2020.110142	NO	NO
WOS	Haimovich, AD; Ravindra, NG; Stoytchev, S; Young, HP; Wilson, FP; van Dijk, D; Schulz, WL; Taylor, RA	Development and Validation of the Quick COVID-19 Severity Index: A Prognostic Tool for Early Clinical Decompensation	ANNALS OF EMERGENCY MEDICINE		10.1016/j.annemergmed.2020.07.022	NO	NO
WOS	Ong, CWM; Migliori, GB; Raviglione, M; MacGregor-Skinner, G; Sotgiu, G; Alffenaar, JW; Tiberi, S; Adlhoch, C; Alonzi, T; Archuleta, S; Brusin, S; Cambau, E; Capobianchi, MR; Castilletti, C; Centis, R; Cirillo, DM; D'Ambrosio, L; Delogu, G; Esposito, SMR; Figueroa, J; Friedland, JS; Ho, BCH; Ippolito, G; Jankovic, M; Kim, HY; Klintz, SR; Kodmon, C; Lalle, E; Leo, YS; Leung, CC; Martson, AG; Melazz…	Epidemic and pandemic viral infections: impact on tuberculosis and the lung	EUROPEAN RESPIRATORY JOURNAL			NO	NO
WOS	Hundt, MA; Deng, YH; Ciarleglio, MM; Nathanson, MH; Lim, JK	Abnormal Liver Tests in COVID-19: A Retrospective Observational Cohort Study of 1,827 Patients in a Major US Hospital Network	HEPATOLOGY		10.1002/hep.31487	NO	NO
WOS	Hughes, S; Troise, O; Donaldson, H; Mughal, N; Moore, LSP	Bacterial and fungal coinfection among hospitalized patients with COVID-19: a retrospective cohort study in a UK secondary-care setting	CLINICAL MICROBIOLOGY AND INFECTION		10.1016/j.cmi.2020.06.025	DUPLICATE	DUPLICATE
WOS	Frazer, JS; Everden, AJT	Emerging patterns of hypercoagulability associated with critical COVID-19: A review	TRENDS IN ANAESTHESIA AND CRITICAL CARE		10.1016/j.tacc.2020.07.004	NO	NO
WOS	Vanderheiden, A; Ralfs, P; Chirkova, T; Upadhyay, AA; Zimmerman, MG; Bedoya, S; Aoued, H; Tharp, GM; Pellegrini, KL; Manfredi, C; Sorscher, E; Mainou, B; Lobby, JL; Kohlmeier, JE; Lowen, AC; Shi, PY; Menachery, VD; Anderson, LJ; Grakoui, A; Bosinger, SE; Suthar, MS	Type I and Type III Interferons Restrict SARS-CoV-2 Infection of Human Airway Epithelial Cultures	JOURNAL OF VIROLOGY		10.1128/JVI.00985-20	DUPLICATE	DUPLICATE
WOS	Zhang, J; McCullough, PA; Tecson, KM	Vitamin D deficiency in association with endothelial dysfunction: Implications for patients with COVID-19	REVIEWS IN CARDIOVASCULAR MEDICINE		10.31083/j.rcm.2020.03.131	NO	NO
WOS	Akyala, AI; Muhammad, L; Akabe, E; Akinyoade, A; Agogo, E	Person to person transmission of pneumonia associated with the novel severe acute respiratory syndrome coronavirus 2 (SARS-CoV-2): a familial cluster analysis in North Central Nigeria	PAN AFRICAN MEDICAL JOURNAL		10.11604/pamj.2020.37.99.23609	NO	NO
WOS	Song, CY; Xu, J; He, JQ; Lu, YQ	Immune dysfunction following COVID-19, especially in severe patients	SCIENTIFIC REPORTS		10.1038/s41598-020-72718-9	NO	NO
WOS	Chan, KS; Liang, FW; Tang, HJ; Toh, HS; Yu, WL	Collateral benefits on other respiratory infections during fighting COVID-19	MEDICINA CLINICA		10.1016/j.medcli.2020.05.026	YES	NO	NO DATA OF INTEREST
WOS	Tanaka, S; De Tymowski, C; Assadi, M; Zappella, N; Jean-Baptiste, S; Robert, T; Peoc'h, K; Lortat-Jacob, B; Fontaine, L; Bouzid, D; Tran-Dinh, A; Tashk, P; Meilhac, O; Montravers, P	Lipoprotein concentrations over time in the intensive care unit COVID-19 patients: Results from the ApoCOVID study	PLOS ONE		10.1371/journal.pone.0239573	DUPLICATE	DUPLICATE
WOS	Falcao, LFM; Pontes, LD; da Silva, BGA; Franco, KMVD; da Costa, LAA; Rocha, RSB; Quaresma, JAS	The complexity of respiratory disease associated with severe acute respiratory syndrome coronavirus 2 (SARS-CoV-2) infection: From immunopathogenesis to respiratory therapy	REVIEWS IN MEDICAL VIROLOGY		10.1002/rmv.2167	NO	NO
WOS	Li, J; Wang, JW; Yang, Y; Cai, PS; Cao, JC; Cai, XF; Zhang, Y	Etiology and antimicrobial resistance of secondary bacterial infections in patients hospitalized with COVID-19 in Wuhan, China: a retrospective analysis	ANTIMICROBIAL RESISTANCE AND INFECTION CONTROL		10.1186/s13756-020-00819-1	YES	NO	NOT SPECIFICALLY ADDRESSING VAP
WOS	Elder, C; Bawa, S; Anderson, D; Atkinson, S; Etzel, J; Moritz, T	Expectant management of pneumothorax in intubated COVID-19 positive patients: a case series	JOURNAL OF CARDIOTHORACIC SURGERY		10.1186/s13019-020-01297-7	DUPLICATE	DUPLICATE
WOS	Jin, C; Tian, C; Wang, Y; Wu, CRC; Zhao, HF; Liang, T; Liu, Z; Jian, ZJ; Li, RQ; Wang, ZK; Li, F; Zhou, J; Cai, SB; Liu, Y; Li, H; Li, ZY; Liang, YK; Zhou, HP; Wang, XB; Ren, ZQ; Yang, J	A Pattern Categorization of CT Findings to Predict Outcome of COVID-19 Pneumonia	FRONTIERS IN PUBLIC HEALTH		10.3389/fpubh.2020.567672	DUPLICATE	DUPLICATE
WOS	do Nascimento, IB; von Groote, TC; O'Mathuna, DP; Abdulazeem, HM; Henderson, C; Jayarajah, U; Weerasekara, I; Pericic, TP; Klapproth, HEG; Puljak, L; Cacic, N; Zakarija-Grkovic, I; Guimaraes, SMM; Atallah, AN; Bragazzi, NL; Marcolino, MS; Marusic, A; Jeroncic, A	Clinical, laboratory and radiological characteristics and outcomes of novel coronavirus (SARS-CoV-2) infection in humans: A systematic review and series of meta-analyses	PLOS ONE		10.1371/journal.pone.0239235	DUPLICATE	DUPLICATE
WOS	Noun, P; Ibrahim, A; Hodroj, MH; Bou-Fakhredin, R; Taher, AT	COVID-19 in benign hematology: emerging challenges and special considerations for healthcare professionals	EXPERT REVIEW OF HEMATOLOGY		10.1080/17474086.2020.1819785	DUPLICATE	DUPLICATE
WOS	Zheng, XC; Chen, JH; Deng, LS; Fang, ZX; Chen, GQ; Ye, D; Xia, JY; Hong, ZS	Risk factors for the COVID-19 severity and its correlation with viral shedding: A retrospective cohort study	JOURNAL OF MEDICAL VIROLOGY		10.1002/jmv.26367	NO	NO
WOS	Tong, M; Jiang, Y; Xia, D; Xiong, Y; Zheng, Q; Chen, F; Zou, LH; Xiao, W; Zhu, YM	Elevated Expression of Serum Endothelial Cell Adhesion Molecules in COVID-19 Patients	JOURNAL OF INFECTIOUS DISEASES		10.1093/infdis/jiaa349	DUPLICATE	DUPLICATE
WOS	McElvaney, OJ; McEvoy, NL; McElvaney, OF; Carroll, TP; Murphy, MP; Dunlea, DM; Ni Choileain, O; Clarke, J; O'Connor, E; Hogan, G; Ryan, D; Sulaiman, I; Gunaratnam, C; Branagan, P; O'Brien, ME; Morgan, RK; Costello, RW; Hurley, K; Walsh, S; de Barra, E; McNally, C; McConkey, S; Boland, F; Galvin, S; Kiernan, F; O'Rourke, J; Dwyer, R; Power, M; Geoghegan, P; Larkin, C; O'Leary, RA; Freeman, J; Gaff…	Characterization of the Inflammatory Response to Severe COVID-19 Illness	AMERICAN JOURNAL OF RESPIRATORY AND CRITICAL CARE MEDICINE		10.1164/rccm.202005-1583OC	NO	NO
WOS	Foieni, F; Sala, G; Mognarelli, JG; Suigo, G; Zampini, D; Pistoia, M; Ciola, M; Ciampani, T; Ultori, C; Ghiringhelli, P	Derivation and validation of the clinical prediction model for COVID-19	INTERNAL AND EMERGENCY MEDICINE		10.1007/s11739-020-02480-3	NO	NO
WOS	Hasan, SS; Kow, CS; Hadi, MA; Zaidi, STR; Merchant, HA	Mortality and Disease Severity Among COVID-19 Patients Receiving Renin-Angiotensin System Inhibitors: A Systematic Review and Meta-analysis	AMERICAN JOURNAL OF CARDIOVASCULAR DRUGS		10.1007/s40256-020-00439-5	NO	NO
WOS	Wang, RR; He, M; Yin, WH; Liao, XL; Wang, B; Jin, XD; Ma, Y; Yue, JR; Bai, L; Liu, D; Zhu, T; Huang, ZX; Kang, Y	The Prognostic Nutritional Index is associated with mortality of COVID-19 patients in Wuhan, China	JOURNAL OF CLINICAL LABORATORY ANALYSIS		10.1002/jcla.23566	NO	NO
WOS	Hottz, ED; Azevedo-Quintanilha, IG; Palhinha, L; Teixeira, L; Barreto, EA; Pao, CRR; Righy, C; Franco, S; Souza, TML; Kurtz, P; Bozza, FA; Bozza, PT	Platelet activation and platelet-monocyte aggregate formation trigger tissue factor expression in patients with severe COVID-19	BLOOD		10.1182/blood.2020007252	NO	NO
WOS	Suffredini, DA; Allison, MG	A Rationale for Use of High Flow Nasal Cannula for Select Patients With Suspected or Confirmed Severe Acute Respiratory Syndrome Coronavirus-2 Infection	JOURNAL OF INTENSIVE CARE MEDICINE		10.1177/0885066620956630	DUPLICATE	DUPLICATE
WOS	Marchese, V; Crosato, V; Gulletta, M; Castelnuovo, F; Cristini, G; Matteelli, A; Castelli, F	Strongyloidesinfection manifested during immunosuppressive therapy for SARS-CoV-2 pneumonia	INFECTION		10.1007/s15010-020-01522-4	NO	NO
WOS	Wang, N; Zhan, Y; Zhu, LY; Hou, ZB; Liu, F; Song, PH; Qiu, F; Wang, XL; Zou, XF; Wan, DY; Qian, XS; Wang, SS; Guo, YB; Yu, H; Cui, M; Tong, GL; Xu, YS; Zheng, ZH; Lu, YY; Hong, P	Retrospective Multicenter Cohort Study Shows Early Interferon Therapy Is Associated with Favorable Clinical Responses in COVID-19 Patients	CELL HOST & MICROBE		10.1016/j.chom.2020.07.005	DUPLICATE	DUPLICATE
WOS	Pan, L; Wang, C; Jin, HR; Li, J; Yang, L; Zheng, YJ; Wen, YG; Tan, BO; Loh, XJ; Chen, XD	Lab-on-Mask for Remote Respiratory Monitoring	ACS MATERIALS LETTERS		10.1021/acsmaterialslett.0c00299	NO	NO
WOS	Artigas, RM; Ferreyro, B; Gea, A; Mercadal, J; Angeles, G; Hernandez-Sanz, M; Ferrando, C	Late Breaking Abstract - Effect of a conservative approach to the start of mechanical ventilation on ventilator-free days in coronavirus disease 2019 (COVID-19) pneumonia after adjustment by inverse probability of treatment weighting	EUROPEAN RESPIRATORY JOURNAL		10.1183/13993003.congress-2020.2005	NO	NO
WOS	Ma, Y; Hou, LS; Yang, XF; Huang, ZX; Yang, X; Zhao, N; He, M; Shi, YX; Kang, Y; Yue, JR; Wu, CK	The association between frailty and severe disease among COVID-19 patients aged over 60 years in China: a prospective cohort study	BMC MEDICINE		10.1186/s12916-020-01761-0	NO	NO
WOS	McCartney, SA; Kachikis, A; Huebner, EM; Walker, CL; Chandrasekaran, S; Waldorf, KMA	Obesity as a contributor to immunopathology in pregnant and non-pregnant adults with COVID-19	AMERICAN JOURNAL OF REPRODUCTIVE IMMUNOLOGY		10.1111/aji.13320	DUPLICATE	DUPLICATE
WOS	Shaka, H; Raghavan, S; Trelles-Garcia, VP; Trelles-Garcia, D; Abusalim, AI; Parfieniuk, A; Ojemolon, PE; Azubuike, C	Predicting COVID-19 Using Retrospective Data: Impact of Obesity on Outcomes of Adult Patients With Viral Pneumonia	CUREUS		10.7759/cureus.10291	DUPLICATE	DUPLICATE
WOS	Ning, XJ; Yu, F; Huang, Q; Li, X; Luo, YF; Huang, Q; Chen, CQ	The mental health of neurological doctors and nurses in Hunan Province, China during the initial stages of the COVID-19 outbreak	BMC PSYCHIATRY		10.1186/s12888-020-02838-z	DUPLICATE	DUPLICATE
WOS	Riordan, P; Stika, M; Goldberg, J; Drzewiecki, M	COVID-19 and clinical neuropsychology: A review of neuropsychological literature on acute and chronic pulmonary disease	CLINICAL NEUROPSYCHOLOGIST		10.1080/13854046.2020.1810325	NO	NO
WOS	Khokhar, M; Roy, D; Purohit, P; Goyal, M; Setia, P	Viricidal treatments for prevention of coronavirus infection	PATHOGENS AND GLOBAL HEALTH		10.1080/20477724.2020.1807177	DUPLICATE	DUPLICATE
WOS	Caramello, V; Macciotta, A; De Salve, AV; Gobbi, V; Ruffino, TM; Mazzetti, G; Ricagni, L; Ling, C; Arione, R; Boccuzzi, A; Costa, G; Sacerdote, C; Ricceri, F	Clinical characteristics and management of COVID-19 patients accessing the emergency department in a hospital in Northern Italy in March and April 2020	EPIDEMIOLOGIA & PREVENZIONE		10.19191/EP20.5-6.S2.120	NO	NO
WOS	Sacerdote, C; Castiglione, A; Pagano, E; Migliore, E; Pivetta, E; Auzzas, GM; Brenstisci, C; Brunetti, F; Dafile, C; Gangemi, M; Giacometti, L; Gilardetti, M; Martinis, VH; Saccona, F; Stura, A; Turco, D; Balestro, C; Zozzoli, S; Filandra, U; Roggero, S; Silvestre, C; Scozzari, G; Scaramozzino, A; Ciccone, G	Clinical and epidemiological characteristics associated with pneumonia at disease onset in patients admitted for COVID-19 to the Emergency Department of a large Hospital in Piedmont (North-Western Italy)	EPIDEMIOLOGIA & PREVENZIONE		10.19191/EP20.5-6.S2.121	NO	NO
WOS	Bajpai, D; Shah, S	COVID-19 Pandemic and Pregnancy in Kidney Disease	ADVANCES IN CHRONIC KIDNEY DISEASE		10.1053/j.ackd.2020.08.005	NO	NO
WOS	Mann, ER; Menon, M; Knight, SB; Konkel, JE; Jagger, C; Shaw, TN; Krishnan, S; Rattray, M; Ustianowski, A; Bakerly, ND; Dark, P; Lord, GM; Simpson, A; Felton, T; Ho, LP; Feldmann, M; Grainger, JR; Hussell, T	Longitudinal immune profiling reveals key myeloid signatures associated with COVID-19	SCIENCE IMMUNOLOGY		10.1126/sciimmunol.abd6197	NO	NO
WOS	Acosta, MAT; Singer, BD	Pathogenesis of COVID-19-induced ARDS: implications for an ageing population	EUROPEAN RESPIRATORY JOURNAL		10.1183/13993003.02049-2020	NO	NO
WOS	Dhama, K; Patel, SK; Pathak, M; Yatoo, MI; Tiwari, R; Malik, YS; Singh, R; Sah, R; Rabaan, AA; Bonilla-Aldana, DK; Rodriguez-Morales, AJ	An update on SARS-CoV-2/COVID-19 with particular reference to its clinical pathology, pathogenesis, immunopathology and mitigation strategies	TRAVEL MEDICINE AND INFECTIOUS DISEASE		10.1016/j.tmaid.2020.101755	DUPLICATE	DUPLICATE
WOS	Morin, F; Peschanski, N; Hibon, AR; Douillet, D; Savary, D	Feedback on French Emergency Medical Transports of COVID-19 Patients	ANNALES FRANCAISES DE MEDECINE D URGENCE		10.3166/afmu-2020-0257	NO	NO
WOS	La Torre, G; Massetti, AP; Antonelli, G; Fimiani, C; Fantini, M; Marte, M; Faticoni, A; Previte, CM; Turriziani, O; Pugliese, F; Villari, P; Romano, F; Mastroianni, CM	Anosmia and Ageusia as Predictive Signs of COVID-19 in Healthcare Workers in Italy: A Prospective Case-Control Study	JOURNAL OF CLINICAL MEDICINE		10.3390/jcm9092870	NO	NO
WOS	Rohaim, MA; Clayton, E; Sahin, I; Vilela, J; Khalifa, ME; Al-Natour, MQ; Bayoumi, M; Poirier, AC; Branavan, M; Tharmakulasingam, M; Chaudhry, NS; Sodi, R; Brown, A; Burkhart, P; Hacking, W; Botham, J; Boyce, J; Wilkinson, H; Williams, C; Whittingham-Dowd, J; Shaw, E; Hodges, M; Butler, L; Bates, MD; La Ragione, R; Balachandran, W; Fernando, A; Munir, M	Artificial Intelligence-Assisted Loop Mediated Isothermal Amplification (AI-LAMP) for Rapid Detection of SARS-CoV-2	VIRUSES-BASEL		10.3390/v12090972	NO	NO
WOS	Lee, YH; Choi, KJ; Choi, SH; Lee, SY; Kim, KC; Kim, EJ; Lee, J	Clinical Significance of Timing of Intubation in Critically Ill Patients with COVID-19: A Multi-Center Retrospective Study	JOURNAL OF CLINICAL MEDICINE		10.3390/jcm9092847	NO	NO
WOS	Reiss, AB; De Leon, J; Dapkins, IP; Shahin, G; Peltier, MR; Goldberg, ER	A Telemedicine Approach to Covid-19 Assessment and Triage	MEDICINA-LITHUANIA		10.3390/medicina56090461	NO	NO
WOS	Farooqi, F; Dhawan, N; Morgan, R; Dinh, J; Nedd, K; Yatzkan, G	Treatment of Severe COVID-19 with Tocilizumab Mitigates Cytokine Storm and Averts Mechanical Ventilation during Acute Respiratory Distress: A Case Report and Literature Review	TROPICAL MEDICINE AND INFECTIOUS DISEASE		10.3390/tropicalmed5030112	NO	NO
WOS	Zuo, T; Zhang, F; Lui, GCY; Yeoh, YK; Li, AYL; Zhan, H; Wan, YT; Chung, ACK; Cheung, CP; Chen, N; Lai, CKC; Chen, ZG; Tso, EYK; Fung, KSC; Chan, V; Ling, L; Joynt, G; Hui, DSC; Chan, FKL; Chan, PKS; Ng, SC	Alterations in Gut Microbiota of Patients With COVID-19 During Time of Hospitalization	GASTROENTEROLOGY		10.1053/j.gastro.2020.05.048	NO	NO
WOS	Barry, M; AlMohaya, A; AlHijji, A; Akkielah, L; AlRajhi, A; Almajid, F; Alsharidi, A; Al-Shahrani, FS; Alotaibi, NH; Alanazi, A; Ghonem, L; Alhetheel, A; Alsubaie, S; Memish, ZA	Clinical Characteristics and Outcome of Hospitalized COVID-19 Patients in a MERS-CoV Endemic Area	JOURNAL OF EPIDEMIOLOGY AND GLOBAL HEALTH		10.2991/jegh.k.200806.002	NO	NO
WOS	Li, JP; Gao, RF; Wu, GS; Wu, XL; Liu, ZM; Wang, HJ; Huang, YH; Pan, ZY; Chen, JC; Wu, XH	Clinical characteristics of emergency surgery patients infected with coronavirus disease 2019 (COVID-19) pneumonia in Wuhan, China	SURGERY		10.1016/j.surg.2020.05.007	NO	NO
WOS	Luo, YH; Chiu, HY; Weng, CS; Chen, YM	Overview of coronavirus disease 2019: Treatment updates and advances	JOURNAL OF THE CHINESE MEDICAL ASSOCIATION		10.1097/JCMA.0000000000000367	DUPLICATE	DUPLICATE
WOS	Wang, W; Xin, C; Xiong, ZW; Yan, XX; Cai, YK; Zhou, KY; Xie, CS; Zhang, TB; Wu, XH; Liu, K; Li, ZQ; Chen, JC	Clinical Characteristics and Outcomes of 421 Patients With Coronavirus Disease 2019 Treated in a Mobile Cabin Hospital	CHEST		10.1016/j.chest.2020.05.515	NO	NO
WOS	Munro, N; Scordo, KA; Richmond, MM	COVID-19: An Immunopathologic Assault	AACN ADVANCED CRITICAL CARE		10.4037/aacnacc2020802	NO	NO
WOS	Alnor, A; Sandberg, MB; Gils, C; Vinholt, PJ	Laboratory Tests and Outcome for Patients with Coronavirus Disease 2019: A Systematic Review and Meta-Analysis	JOURNAL OF APPLIED LABORATORY MEDICINE		10.1093/jalm/jfaa098	DUPLICATE	DUPLICATE
WOS	Mei, F; Fan, JW; Yuan, JH; Liang, ZZ; Wang, KW; Sun, JF; Guan, WF; Huang, MK; Li, Y; Zhang, WW	Comparison of Venous Thromboembolism Risks Between COVID-19 Pneumonia and Community-Acquired Pneumonia Patients	ARTERIOSCLEROSIS THROMBOSIS AND VASCULAR BIOLOGY		10.1161/ATVBAHA.120.314779	NO	NO
WOS	Algara, M; Arenas, M; Marin, J; Vallverdu, I; Fernandez-Leton, P; Villar, J; Fabrer, G; Rubio, C; Montero, A	Low dose anti-inflammatory radiotherapy for the treatment of pneumonia by covid-19: A proposal for a multi-centric prospective trial	CLINICAL AND TRANSLATIONAL RADIATION ONCOLOGY		10.1016/j.ctro.2020.06.005	NO	NO
WOS	Zhang, LJ; Sun, WW; Wang, YJ; Wang, XP; Liu, YL; Zhao, S; Long, D; Chen, LK; Yu, L	Clinical Course and Mortality of Stroke Patients With Coronavirus Disease 2019 in Wuhan, China	STROKE		10.1161/STROKEAHA.120.030642	NO	NO
WOS	Yang, X; Cai, SH; Luo, Y; Zhu, FF; Hu, M; Zhao, Y; Zheng, RQ; Li, XY; Hu, B; Peng, ZY	Extracorporeal Membrane Oxygenation for Coronavirus Disease 2019-Induced Acute Respiratory Distress Syndrome: A Multicenter Descriptive Study	CRITICAL CARE MEDICINE		10.1097/CCM.0000000000004447	DUPLICATE	DUPLICATE
WOS	Tanasa, IA; Manciuc, C; Carauleanu, A; Navolan, DB; Bohiltea, RE; Nemescu, D	Anosmia and ageusia associated with coronavirus infection (COVID-19) - what is known?	EXPERIMENTAL AND THERAPEUTIC MEDICINE		10.3892/etm.2020.8808	NO	NO
WOS	Cavalli, E; Bramanti, A; Ciurleo, R; Tchorbanov, AI; Giordano, A; Fagone, P; Belizna, C; Bramanti, P; Shoenfeld, Y; Nicoletti, F	Entangling COVID-19 associated thrombosis into a secondary antiphospholipid antibody syndrome: Diagnostic and therapeutic perspectives	INTERNATIONAL JOURNAL OF MOLECULAR MEDICINE		10.3892/ijmm.2020.4659	NO	NO
WOS	Cai, QX; Huang, DL; Yu, H; Zhu, ZB; Xia, Z; Su, YN; Li, ZW; Zhou, GD; Gou, JZ; Qu, JX; Sun, Y; Liu, YX; He, Q; Chen, J; Liu, L; Xu, L	COVID-19: Abnormal liver function tests	JOURNAL OF HEPATOLOGY		10.1016/j.jhep.2020.04.006	NO	NO
WOS	Foust, AM; Winant, AJ; Chu, WC; Das, KM; Phillips, GS; Lee, EY	Pediatric SARS, HINI, MERS, EVALI, and Now Coronavirus Disease (COVID-19) Pneumonia: What Radiologists Need to Know	AMERICAN JOURNAL OF ROENTGENOLOGY		10.2214/AJR.20.23267	NO	NO
WOS	Kakhki, RK; Kakhki, MK; Neshani, A	COVID-19 target: A specific target for novel coronavirus detection	GENE REPORTS		10.1016/j.genrep.2020.100740	DUPLICATE	DUPLICATE
WOS	Pugliese, G; Vitale, M; Resi, V; Orsi, E	Is diabetes mellitus a risk factor for COronaVIrus Disease 19 (COVID-19)?	ACTA DIABETOLOGICA		10.1007/s00592-020-01586-6	NO	NO
WOS	Pagano, MB; Cataife, G; Fertrin, KY; Gernsheimer, T; Hess, JR; Staley, E; Clark, C; Senn, N; Tuott, E; Tsang, HC	Blood use and transfusion needs at a large health care system in Washington state during theSARS-CoV-2 pandemic	TRANSFUSION		10.1111/trf.16051	NO	NO
WOS	Zhang, SP; Zhu, QG; Zhan, C; Cheng, W; Xiao, MF; Fang, M; Fang, L	Acupressure therapy and Liu Zi Jue Qigong for pulmonary function and quality of life in patients with severe novel coronavirus pneumonia (COVID-19): a study protocol for a randomized controlled trial	TRIALS		10.1186/s13063-020-04693-5	NO	NO
WOS	Ramsingh, RAE; Duval, JL; Rahaman, NC; Rampersad, RD; Angelini, GD; Teodori, G	Adult cardiac surgery in Trinidad and Tobago during the COVID-19 pandemic: Lessons from a developing country	JOURNAL OF CARDIAC SURGERY		10.1111/jocs.14975	DUPLICATE	DUPLICATE
WOS	Dodt, C; Schneider, N	Emergency and intensive care medicine aspects of COVID-19 infections	RADIOLOGE		10.1007/s00117-020-00742-x	DUPLICATE	DUPLICATE
WOS	Li, J; Huang, DQ; Zou, BY; Yang, HL; Hui, WZ; Rui, FJ; Yee, NTS; Liu, CL; Nerurkar, SN; Kai, JCY; Teng, MLP; Li, XH; Zeng, H; Borghi, JA; Henry, L; Cheung, R; Nguyen, MH	Epidemiology of COVID-19: A systematic review and meta-analysis of clinical characteristics, risk factors, and outcomes	JOURNAL OF MEDICAL VIROLOGY		10.1002/jmv.26424	NO	NO
WOS	Mikulska, M; Nicolini, LA; Signori, A; Di Biagio, A; Sepulcri, C; Russo, C; Dettori, S; Berruti, M; Sormani, MP; Giacobbe, DR; Vena, A; De Maria, A; Dentone, C; Taramasso, L; Mirabella, M; Magnasco, L; Mora, S; Delfino, E; Toscanini, F; Balletto, E; Alessandrini, AI; Baldi, F; Briano, F; Camera, M; Dodi, F; Ferrazin, A; Labate, L; Mazzarello, G; Pincino, R; Portunato, F; Tutino, S; Barisione, E; …	Tocilizumab and steroid treatment in patients with COVID-19 pneumonia	PLOS ONE		10.1371/journal.pone.0237831	NO	NO
WOS	Han, L; Wong, FKY; She, DL; Li, SY; Yang, YF; Jiang, MY; Ruan, Y; Su, Q; Ma, YX; Chung, LYF	Anxiety and Depression of Nurses in a North West Province in China During the Period of Novel Coronavirus Pneumonia Outbreak	JOURNAL OF NURSING SCHOLARSHIP		10.1111/jnu.12590	NO	NO
WOS	Elgendi, M; Nasir, MU; Tang, QF; Fletcher, RR; Howard, N; Menon, C; Ward, R; Parker, W; Nicolaou, S	The Performance of Deep Neural Networks in Differentiating Chest X-Rays of COVID-19 Patients From Other Bacterial and Viral Pneumonias	FRONTIERS IN MEDICINE		10.3389/fmed.2020.00550	DUPLICATE	DUPLICATE
WOS	Sakano, T; Bittner, EA; Chang, MG; Berra, L	Above and beyond: biofilm and the ongoing search for strategies to reduce ventilator-associated pneumonia (VAP)	CRITICAL CARE		10.1186/s13054-020-03234-5	DUPLICATE	DUPLICATE
WOS	Hernandez, A; Vinals, M; Isidoro, T; Vilas, F	Potential Role of Oxygen-Ozone Therapy in Treatment of COVID-19 Pneumonia	AMERICAN JOURNAL OF CASE REPORTS		10.12659/AJCR.925849	DUPLICATE	DUPLICATE
WOS	Thota, SM; Balan, V; Sivaramakrishnan, V	Natural products as home-based prophylactic and symptom management agents in the setting ofCOVID-19	PHYTOTHERAPY RESEARCH		10.1002/ptr.6794	NO	NO
WOS	Sigman, SA; Mokmeli, S; Monici, M; Vetrici, MA	A 57-Year-Old African American Man with Severe COVID-19 Pneumonia Who Responded to Supportive Photobiomodulation Therapy (PBMT): First Use of PBMT in COVID-19	AMERICAN JOURNAL OF CASE REPORTS		10.12659/AJCR.926779	DUPLICATE	DUPLICATE
WOS	Pu, JT; Leader, JK; Bandos, A; Ke, S; Wang, J; Shi, JL; Du, P; Guo, YM; Wenzel, SE; Fuhrman, CR; Wilson, DO; Sciurba, FC; Jin, CW	Automated quantification of COVID-19 severity and progression using chest CT images	EUROPEAN RADIOLOGY		10.1007/s00330-020-07156-2	NO	NO
WOS	Callender, LA; Curran, M; Bates, SM; Mairesse, M; Weigandt, J; Betts, CJ	The Impact of Pre-existing Comorbidities and Therapeutic Interventions on COVID-19	FRONTIERS IN IMMUNOLOGY		10.3389/fimmu.2020.01991	DUPLICATE	DUPLICATE
WOS	Yan, XQ; Han, XT; Peng, DH; Fan, Y; Fang, ZX; Long, D; Xie, Y; Zhu, SB; Chen, F; Lin, W; Zhu, YM	Clinical Characteristics and Prognosis of 218 Patients With COVID-19: A Retrospective Study Based on Clinical Classification	FRONTIERS IN MEDICINE		10.3389/fmed.2020.00485	NO	NO
WOS	Hazard, D; Kaier, K; von Cube, M; Grodd, M; Bugiera, L; Lambert, J; Wolkewitz, M	Joint analysis of duration of ventilation, length of intensive care, and mortality of COVID-19 patients: a multistate approach	BMC MEDICAL RESEARCH METHODOLOGY		10.1186/s12874-020-01082-z	DUPLICATE	DUPLICATE
WOS	Song, J; Zeng, M; Wang, H; Qin, C; Hou, HY; Sun, ZY; Xu, SP; Wang, GP; Guo, CL; Deng, YK; Wang, ZC; Ma, J; Pan, L; Liao, B; Liu, Y; Xie, JG; Liu, Z	Distinct effects of asthma and COPD comorbidity on disease expression and outcome in patients with COVID-19	ALLERGY		10.1111/all.14517	NO	NO
WOS	Giacobbe, DR; Battaglini, D; Ball, L; Brunetti, I; Bruzzone, B; Codda, G; Crea, F; De Maria, A; Dentone, C; Di Biagio, A; Icardi, G; Magnasco, L; Marchese, A; Mikulska, M; Orsi, A; Patroniti, N; Robba, C; Signori, A; Taramasso, L; Vena, A; Pelosi, P; Bassetti, M	Bloodstream infections in critically ill patients with COVID-19	EUROPEAN JOURNAL OF CLINICAL INVESTIGATION		10.1111/eci.13319	NO	NO
WOS	Weisberg, E; Parent, A; Yang, PL; Sattler, M; Liu, QS; Liu, QW; Wang, JH; Meng, CC; Buhrlage, SJ; Gray, N; Griffin, JD	Repurposing of Kinase Inhibitors for Treatment of COVID-19	PHARMACEUTICAL RESEARCH		10.1007/s11095-020-02851-7	NO	NO
WOS	Azoulay, E; De Waele, J; Ferrer, R; Staudinger, T; Borkowska, M; Povoa, P; Iliopoulou, K; Artigas, A; Schaller, SJ; Hari, MS; Pellegrini, M; Darmon, M; Kesecioglu, J; Cecconi, M	Symptoms of burnout in intensive care unit specialists facing the COVID-19 outbreak	ANNALS OF INTENSIVE CARE		10.1186/s13613-020-00722-3	DUPLICATE	DUPLICATE
WOS	Kirkby, C; Mackenzie, M	Low dose lung radiation therapy for pneumonia: an examination of historical dose distributions	PHYSICS IN MEDICINE AND BIOLOGY		10.1088/1361-6560/ab9e55	DUPLICATE	DUPLICATE
WOS	Liu, SQ; Luo, HY; Wang, YC; Cuevas, LE; Wang, DL; Ju, SH; Yang, Y	Clinical characteristics and risk factors of patients with severe COVID-19 in Jiangsu province, China: a retrospective multicentre cohort study	BMC INFECTIOUS DISEASES		10.1186/s12879-020-05314-x	NO	NO
WOS	Wu, XM; Liu, L; Jiao, JH; Yang, LN; Zhu, B; Li, X	Characterisation of clinical, laboratory and imaging factors related to mild vs. severe covid-19 infection: a systematic review and meta-analysis	ANNALS OF MEDICINE		10.1080/07853890.2020.1802061	NO	NO
WOS	Aydin Bahat, K; Parmaksiz, E; Sert, S	The clinical characteristics and course ofCOVID-19 in hemodialysis patients	HEMODIALYSIS INTERNATIONAL		10.1111/hdi.12861	NO	NO
WOS	Wang, YJ; Liu, SH; Liu, HY; Li, W; Lin, F; Jiang, LN; Li, X; Xu, PF; Zhang, LX; Zhao, LH; Cao, Y; Kang, JR; Yang, JF; Li, L; Liu, XY; Li, Y; Nie, RF; Mu, JS; Lu, FM; Zhao, SS; Lu, JY; Zhao, JM	SARS-CoV-2 infection of the liver directly contributes to hepatic impairment in patients with COVID-19	JOURNAL OF HEPATOLOGY		10.1016/j.jhep.2020.05.002	NO	NO
WOS	Ayanian, S; Reyes, J; Lynn, L; Teufel, K	The association between biomarkers and clinical outcomes in novel coronavirus pneumonia in a US cohort	BIOMARKERS IN MEDICINE		10.2217/bmm-2020-0309	NO	NO
WOS	Shen, ZJ; Xiao, Y; Kang, L; Ma, WT; Shi, LS; Zhang, L; Zhou, Z; Yang, J; Zhong, JX; Yang, DH; Guo, L; Zhang, GL; Li, HR; Xu, Y; Chen, MW; Gao, ZC; Wang, JW; Ren, LL; Li, MK	Genomic Diversity of Severe Acute Respiratory Syndrome-Coronavirus 2 in Patients With Coronavirus Disease 2019	CLINICAL INFECTIOUS DISEASES		10.1093/cid/ciaa203	NO	NO
WOS	Komurcuoglu, B	Clinical and laboratory findings of COVID-19	EURASIAN JOURNAL OF PULMONOLOGY		10.4103/ejop.ejop_57_20	NO	NO
WOS	Alves, THE; de Souza, TA; Silva, SD; Ramos, NA; de Oliveira, SV	Analysis of home and hospital deaths from respiratory and cardiovascular causes during the COVID-19 pandemic in Minas Gerais	VIGILANCIA SANITARIA EM DEBATE-SOCIEDADE CIENCIA & TECNOLOGIA		10.22239/2317-269x.01726	NO	NO
WOS	Nogueira, PJ; Nobre, MD; Costa, A; Ribeiro, RM; Furtado, C; Nicolau, LB; Camarinha, C; Luis, M; Abrantes, R; Carneiro, AV	The Role of Health Preconditions on COVID-19 Deaths in Portugal: Evidence from Surveillance Data of the First 20293 Infection Cases	JOURNAL OF CLINICAL MEDICINE		10.3390/jcm9082368	NO	NO
WOS	Lazzerini, PE; Acampa, M; Laghi-Pasini, F; Bertolozzi, I; Finizola, F; Vanni, F; Natale, M; Bisogno, S; Cevenini, G; Cartocci, A; Giabbani, B; Migliacci, N; D'Errico, A; Dokollari, A; Maccherini, M; Boutjdir, M; Capecchi, PL	Cardiac Arrest Risk During Acute Infections Systemic Inflammation Directly Prolongs QTc Interval via Cytokine-Mediated Effects on Potassium Channel Expression	CIRCULATION-ARRHYTHMIA AND ELECTROPHYSIOLOGY		10.1161/CIRCEP.120.008627	NO	NO
WOS	Doglietto, F; Vezzoli, M; Gheza, F; Lussardi, GL; Domenicucci, M; Vecchiarelli, L; Zanin, L; Saraceno, G; Signorini, L; Panciani, PP; Castelli, F; Maroldi, R; Rasulo, FA; Benvenuti, MR; Portolani, N; Bonardelli, S; Milano, G; Casiraghi, A; Calza, S; Fontanella, MM	Factors Associated With Surgical Mortality and Complications Among Patients With and Without Coronavirus Disease 2019 (COVID-19) in Italy	JAMA SURGERY		10.1001/jamasurg.2020.2713	NO	NO
WOS	Zou, XJ; Li, SS; Fang, MH; Hu, M; Bian, Y; Ling, JM; Yu, SS; Jing, L; Li, DH; Huang, J	Acute Physiology and Chronic Health Evaluation II Score as a Predictor of Hospital Mortality in Patients of Coronavirus Disease 2019	CRITICAL CARE MEDICINE		10.1097/CCM.0000000000004411	NO	NO
WOS	Wei, JF; Huang, FY; Xiong, TY; Liu, Q; Chen, H; Wang, H; Huang, H; Luo, YC; Zhou, X; Liu, ZY; Peng, Y; Xu, YN; Wang, B; Yang, YY; Liang, ZA; Lei, XZ; Ge, Y; Yang, M; Zhang, L; Zeng, MQ; Yu, H; Liu, K; Jia, YH; Prendergast, BD; Li, WM; Chen, M	Acute myocardial injury is common in patients with COVID-19 and impairs their prognosis	HEART		10.1136/heartjnl-2020-317007	NO	NO
WOS	Chhiba, KD; Patel, GB; Vu, THT; Chen, MM; Guo, A; Kudlaty, E; Mai, Q; Yeh, C; Muhammad, LN; Harris, KE; Bochner, BS; Grammer, LC; Greenberger, PA; Kalhan, R; Kuang, FL; Saltoun, CA; Schleimer, RP; Stevens, WW; Peters, AT	Prevalence and characterization of asthma in hospitalized and nonhospitalized patients with COVID-19	JOURNAL OF ALLERGY AND CLINICAL IMMUNOLOGY		10.1016/j.jaci.2020.06.010	NO	NO
WOS	Bohmer, MM; Buchholz, U; Corman, VM; Hoch, M; Katz, K; Marosevic, DV; Bohm, S; Woudenberg, T; Ackermann, N; Konrad, R; Eberle, U; Treis, B; Dangel, A; Bengs, K; Fingerle, V; Berger, A; Hormansdorfer, S; Ippisch, S; Wicklein, B; Grahl, A; Portner, K; Muller, N; Zeitlmann, N; Boender, TS; Cai, W; Reich, A; an der Heiden, M; Rexroth, U; Hamouda, O; Schneider, J; Veith, T; Muhlemann, B; Wolfel, R; An…	Investigation of a COVID-19 outbreak in Germany resulting from a single travel-associated primary case: a case series	LANCET INFECTIOUS DISEASES		10.1016/S1473-3099(20)30314-5	DUPLICATE	DUPLICATE
WOS	Ma, YQ; Diao, B; Lv, XF; Zhu, JL; Chen, C; Liu, L; Zhang, SH; Shen, B; Wang, HM	Epidemiological, Clinical, and Immunological Features of a Cluster of COVID-19-Contracted Hemodialysis Patients	KIDNEY INTERNATIONAL REPORTS		10.1016/j.ekir.2020.06.003	NO	NO
WOS	Gonzalez-Castro, A; Escudero-Acha, P; Penasco, Y; Leizaola, O; Sanchez, VMD; de Lorenzo, AG	Intensive care during the 2019-coronavirus epidemic	MEDICINA INTENSIVA		10.1016/j.medin.2020.03.001	NO	NO
WOS	De Luca, G; Cavalli, G; Campochiaro, C; Della-Torre, E; Angelillo, P; Tomelleri, A; Boffini, N; Tentori, S; Mette, F; Farina, N; Rovere-Querini, P; Ruggeri, A; D'Aliberti, T; Scarpellini, P; Landoni, G; De Cobelli, F; Paolini, JF; Zangrillo, A; Tresoldi, M; Trapnell, BC; Ciceri, F; Dagna, L	GM-CSF blockade with mavrilimumab in severe COVID-19 pneumonia and systemic hyperinflammation: a single-centre, prospective cohort study	LANCET RHEUMATOLOGY		10.1016/S2665-9913(20)30170-3	NO	NO
WOS	Guaraldi, G; Meschiari, M; Cozzi-Lepri, A; Milic, J; Tonelli, R; Menozzi, M; Franceschini, E; Cuomo, G; Orlando, G; Borghi, V; Santoro, A; Di Gaetano, M; Puzzolante, C; Carli, F; Bedini, A; Corradi, L; Fantini, R; Castaniere, I; Tabbi, L; Girardis, M; Tedeschi, S; Giannella, M; Bartoletti, M; Pascale, R; Dolci, G; Brugioni, L; Pietrangelo, A; Cossarizza, A; Pea, F; Clini, E; Salvarani, C; Massari…	Tocilizumab in patients with severe COVID-19: a retrospective cohort study	LANCET RHEUMATOLOGY		10.1016/S2665-9913(20)30173-9	NO	NO
WOS	Bani-Sadr, F; Hentzien, M; Pascard, M; N'Guyen, Y; Servettaz, A; Andreoletti, L; Kanagaratnam, L; Jolly, D	Corticosteroid therapy for patients with COVID-19 pneumonia: a before-after study	INTERNATIONAL JOURNAL OF ANTIMICROBIAL AGENTS		10.1016/j.ijantimicag.2020.106077	NO	NO
WOS	Lai, CC; Ko, WC; Lee, PI; Jean, SS; Hsueh, PR	Extra-respiratory manifestations of COVID-19	INTERNATIONAL JOURNAL OF ANTIMICROBIAL AGENTS		10.1016/j.ijantimicag.2020.106024	NO	NO
WOS	Gualano, G; Musso, M; Mosti, S; Mencarini, P; Mastrobattista, A; Pareo, C; Zaccarelli, M; Migliorisi, P; Vittozzi, P; Zumla, A; Ippolito, G; Palmieri, F	Usefulness of bronchoalveolar lavage in the management of patients presenting with lung infiltrates and suspect COVID-19-associated pneumonia: A case report	INTERNATIONAL JOURNAL OF INFECTIOUS DISEASES		10.1016/j.ijid.2020.05.027	DUPLICATE	DUPLICATE
WOS	Frajkova, Z; Tedla, M; Tedlova, E; Suchankova, M; Geneid, A	Postintubation Dysphagia During COVID-19 Outbreak-Contemporary Review	DYSPHAGIA		10.1007/s00455-020-10139-6	DUPLICATE	DUPLICATE
WOS	Bellinvia, S; Edwards, CJ; Schisano, M; Banfi, P; Fallico, M; Murabito, P	The unleashing of the immune system in COVID-19 and sepsis: the calm before the storm?	INFLAMMATION RESEARCH		10.1007/s00011-020-01366-6	NO	NO
WOS	Mongodi, S; Orlando, A; Arisi, E; Tavazzi, G; Santangelo, E; Caneva, L; Pozzi, M; Pariani, E; Bettini, G; Maggio, G; Perlini, S; Preda, L; Iotti, GA; Mojoli, F	LUNG ULTRASOUND IN PATIENTS WITH ACUTE RESPIRATORY FAILURE REDUCES CONVENTIONAL IMAGING AND HEALTH CARE PROVIDER EXPOSURE TO COVID-19	ULTRASOUND IN MEDICINE AND BIOLOGY		10.1016/j.ultrasmedbio.2020.04.033	DUPLICATE	DUPLICATE
WOS	Bao, LR; Zhang, C; Dong, JJ; Zhao, L; Li, Y; Sun, JX	Oral Microbiome and SARS-CoV-2: Beware of Lung Co-infection	FRONTIERS IN MICROBIOLOGY		10.3389/fmicb.2020.01840	NO	NO
WOS	Lian, JS; Jin, CL; Hao, SR; Zhang, XL; Yang, MF; Jin, X; Lu, YF; Hu, JH; Zhang, SY; Zheng, L; Jia, HY; Cai, H; Zhang, YM; Yu, GD; Wang, XY; Gu, JQ; Ye, CY; Yu, XP; Gao, JG; Yang, YD; Sheng, JF	High neutrophil-to-lymphocyte ratio associated with progression to critical illness in older patients with COVID-19: a multicenter retrospective study	AGING-US		10.18632/aging.103582	DUPLICATE	DUPLICATE
WOS	Liu, J; Zhang, S; Wu, ZX; Shang, Y; Dong, X; Li, G; Zhang, LD; Chen, YZ; Ye, XF; Du, HX; Liu, YG; Wang, T; Huang, SS; Chen, LM; Wen, ZL; Qu, JM; Chen, DC	Clinical outcomes of COVID-19 in Wuhan, China: a large cohort study	ANNALS OF INTENSIVE CARE		10.1186/s13613-020-00706-3	NO	NO
WOS	Marin, BG; Aghagoli, G; Lavine, K; Yang, LB; Siff, EJ; Chiang, SS; Salazar-Mather, TP; Dumenco, L; Savaria, MC; Aung, SN; Flanigan, T; Michelow, IC	Predictors ofCOVID-19 severity: A literature review	REVIEWS IN MEDICAL VIROLOGY		10.1002/rmv.2146	NO	NO
WOS	Carvelli, J; Demaria, O; Vely, F; Batista, L; Benmansour, NC; Fares, J; Carpentier, S; Thibult, ML; Morel, A; Remark, R; Andre, P; Represa, A; Piperoglou, C; Cordier, PY; Le Dault, E; Guervilly, C; Simeone, P; Gainnier, M; Morel, Y; Ebbo, M; Schleinitz, N; Vivier, E	Association of COVID-19 inflammation with activation of the C5a-C5aR1 axis	NATURE		10.1038/s41586-020-2600-6	NO	NO
WOS	Chen, LD; Zhang, ZY; Wei, XJ; Cai, YQ; Yao, WZ; Wang, MH; Huang, QF; Zhang, XB	Association between cytokine profiles and lung injury in COVID-19 pneumonia	RESPIRATORY RESEARCH		10.1186/s12931-020-01465-2	NO	NO
WOS	Nasiri, MJ; Haddadi, S; Tahvildari, A; Farsi, Y; Arbabi, M; Hasanzadeh, S; Jamshidi, P; Murthi, M; Mirsaeidi, M	COVID-19 Clinical Characteristics, and Sex-Specific Risk of Mortality: Systematic Review and Meta-Analysis	FRONTIERS IN MEDICINE		10.3389/fmed.2020.00459	NO	NO
WOS	Dargent, A; Chatelain, E; Kreitmann, L; Quenot, JP; Cour, M; Argaud, L	Lung ultrasound score to monitor COVID-19 pneumonia progression in patients with ARDS	PLOS ONE		10.1371/journal.pone.0236312	DUPLICATE	DUPLICATE
WOS	Pu, JT; Leader, J; Bandos, A; Shi, JL; Du, P; Yu, JZ; Yang, BH; Ke, S; Guo, YM; Field, JB; Fuhrman, C; Wilson, D; Sciurba, F; Jin, CW	Any unique image biomarkers associated with COVID-19?	EUROPEAN RADIOLOGY		10.1007/s00330-020-06956-w	NO	NO
WOS	Zhao, XB; Li, Y; Ge, YT; Shi, YX; Lv, P; Zhang, JC; Fu, G; Zhou, YF; Jiang, K; Lin, NX; Bai, T; Jin, RM; Wu, YJ; Yang, XF; Li, X	Evaluation of Nutrition Risk and Its Association With Mortality Risk in Severely and Critically Ill COVID-19 Patients	JOURNAL OF PARENTERAL AND ENTERAL NUTRITION		10.1002/jpen.1953	NO	NO
WOS	Akour, A	Probiotics and COVID-19: is there any link?	LETTERS IN APPLIED MICROBIOLOGY		10.1111/lam.13334	NO	NO
WOS	Burbelo, PD; Riedo, FX; Morishima, C; Rawlings, S; Smith, D; Das, S; Strich, JR; Chertow, DS; Davey, RT; Cohen, JI	Sensitivity in Detection of Antibodies to Nucleocapsid and Spike Proteins of Severe Acute Respiratory Syndrome Coronavirus 2 in Patients With Coronavirus Disease 2019	JOURNAL OF INFECTIOUS DISEASES		10.1093/infdis/jiaa273	NO	NO
WOS	Ushigome, E; Yamazaki, M; Hamaguchi, M; Ito, T; Matsubara, S; Tsuchido, Y; Kasamatsu, Y; Nakanishi, M; Fujita, N; Fukui, M	Usefulness and Safety of Remote Continuous Glucose Monitoring for a Severe COVID-19 Patient with Diabetes	DIABETES TECHNOLOGY & THERAPEUTICS		10.1089/dia.2020.0237	NO	NO
WOS	Zhang, HJ; Rostami, MR; Leopold, PL; Mezey, JG; O'Beirne, SL; Strulovici-Barel, Y; Crystal, RG	Expression of the SARS-CoV-2 ACE2 Receptor in the Human Airway Epithelium	AMERICAN JOURNAL OF RESPIRATORY AND CRITICAL CARE MEDICINE		10.1164/rccm.202003-0541OC	NO	NO
WOS	Yu, C; Zhang, ZG; Guo, YJ; Shi, J; Pei, GC; Yao, Y; Liao, WH; Zeng, R	Lopinavir/ritonavir is associated with pneumonia resolution in COVID-19 patients with influenza coinfection: A retrospective matched-pair cohort study	JOURNAL OF MEDICAL VIROLOGY		10.1002/jmv.26260	NO	NO
WOS	Zhang, L; Feng, XK; Zhang, DQ; Jiang, CG; Mei, H; Wang, J; Zhang, CH; Li, H; Xia, XL; Kong, SS; Liao, J; Jia, HJ; Pang, XQ; Song, Y; Tian, Y; Wang, B; Wu, C; Yuan, HL; Zhang, YX; Li, YM; Sun, W; Zhang, YT; Zhu, SS; Wang, SY; Xie, YJ; Ge, SP; Zhang, LM; Hu, Y; Xie, MX	Deep Vein Thrombosis in Hospitalized Patients With COVID-19 in Wuhan, China Prevalence, Risk Factors, and Outcome	CIRCULATION		10.1161/CIRCULATIONAHA.120.046702	NO	NO
WOS	Huang, YQ; Tang, SQ; Xu, XL; Zeng, YM; He, XQ; Li, Y; Harypursat, V; Lu, YQ; Wan, Y; Zhang, L; Sun, QZ; Sun, NN; Wang, GX; Yang, ZP; Chen, YK	No Statistically Apparent Difference in Antiviral Effectiveness Observed Among Ribavirin Plus Interferon-Alpha, Lopinavir/Ritonavir Plus Interferon-Alpha, and Ribavirin Plus Lopinavir/Ritonavir Plus Interferon-Alpha in Patients With Mild to Moderate Coronavirus Disease 2019: Results of a Randomized, Open-Labeled Prospective Study	FRONTIERS IN PHARMACOLOGY		10.3389/fphar.2020.01071	NO	NO
WOS	Kehinde, TA; Osundiji, MA	Sickle cell trait and the potential risk of severe coronavirus disease 2019-A mini-review	EUROPEAN JOURNAL OF HAEMATOLOGY		10.1111/ejh.13478	NO	NO
WOS	Ni, WT; Yang, XW; Yang, DQ; Bao, J; Li, R; Xiao, YJ; Hou, C; Wang, HB; Liu, J; Yang, DH; Xu, Y; Cao, ZL; Gao, ZC	Role of angiotensin-converting enzyme 2 (ACE2) in COVID-19	CRITICAL CARE		10.1186/s13054-020-03120-0	NO	NO
WOS	Aghagoli, G; Marin, BG; Katchur, NJ; Chaves-Sell, F; Asaad, WF; Murphy, SA	Neurological Involvement in COVID-19 and Potential Mechanisms: A Review	NEUROCRITICAL CARE		10.1007/s12028-020-01049-4	NO	NO
WOS	Lecronier, M; Beurton, A; Burrel, S; Haudebourg, L; Deleris, R; Le Marec, J; Virolle, S; Nemlaghi, S; Bureau, C; Mora, P; De Sarcus, M; Clovet, O; Duceau, B; Grisot, PH; Pari, MH; Arzoine, J; Clarac, U; Boutolleau, D; Raux, M; Delemazure, J; Faure, M; Decavele, M; Morawiec, E; Mayaux, J; Demoule, A; Dres, M	Comparison of hydroxychloroquine, lopinavir/ritonavir, and standard of care in critically ill patients with SARS-CoV-2 pneumonia: an opportunistic retrospective analysis	CRITICAL CARE		10.1186/s13054-020-03117-9	DUPLICATE	DUPLICATE
WOS	Zhang, JY; Kong, W; Xia, PF; Xu, Y; Li, L; Li, Q; Yang, L; Wei, Q; Wang, HY; Li, HQ; Zheng, J; Sun, H; Xia, WF; Liu, G; Zhong, XY; Qiu, KL; Li, Y; Wang, H; Wang, YX; Song, XL; Liu, H; Xiong, S; Liu, YM; Cui, ZH; Hu, Y; Chen, LL; Pan, A; Zeng, TS	Impaired Fasting Glucose and Diabetes Are Related to Higher Risks of Complications and Mortality Among Patients With Coronavirus Disease 2019	FRONTIERS IN ENDOCRINOLOGY		10.3389/fendo.2020.00525	NO	NO
WOS	Lenti, MV; Borrelli de Andreis, F; Pellegrino, I; Klersy, C; Merli, S; Miceli, E; Aronico, N; Mengoli, C; Di Stefano, M; Cococcia, S; Santacroce, G; Soriano, S; Melazzini, F; Delliponti, M; Baldanti, F; Triarico, A; Corazza, GR; Pinzani, M; Di Sabatino, A	Impact of COVID-19 on liver function: results from an internal medicine unit in Northern Italy	INTERNAL AND EMERGENCY MEDICINE		10.1007/s11739-020-02425-w	NO	NO
WOS	Wang, SF; Ma, P; Zhang, SJ; Song, SW; Wang, ZH; Ma, YL; Xu, JJ; Wu, F; Duan, LM; Yin, ZR; Luo, HL; Xiong, N; Xu, M; Zeng, TS; Jin, Y	Fasting blood glucose at admission is an independent predictor for 28-day mortality in patients with COVID-19 without previous diagnosis of diabetes: a multi-centre retrospective study	DIABETOLOGIA		10.1007/s00125-020-05209-1	NO	NO
WOS	Tran, HT; Nguyen, PTK; Huynh, L; Le, CHM; Giang, HTN; Nguyen, PTT; Murray, J	Appropriate care for neonates born to mothers with COVID-19 disease	ACTA PAEDIATRICA		10.1111/apa.15413	NO	NO
WOS	Rebello, CJ; Kirwan, JP; Greenway, FL	Obesity, the most common comorbidity in SARS-CoV-2: is leptin the link?	INTERNATIONAL JOURNAL OF OBESITY		10.1038/s41366-020-0640-5	NO	NO
WOS	Chen, JP; Wang, X; Zhang, ST; Lin, B; Wu, XQ; Wang, YF; Wang, XQ; Yang, M; Sun, JQ; Xie, YL	Characteristics of Acute Pulmonary Embolism in Patients With COVID-19 Associated Pneumonia From the City of Wuhan	CLINICAL AND APPLIED THROMBOSIS-HEMOSTASIS		10.1177/1076029620936772	DUPLICATE	DUPLICATE
WOS	Crespo, M; Perez-Saez, MJ; Redondo-Pachon, D; Llinas-Mallol, L; Montero, MM; Villar-Garcia, J; Arias-Cabrales, C; Buxeda, A; Burballa, C; Vazquez, S; Lopez, T; Moreno, F; Mir, M; Outon, S; Sierra, A; Collado, S; Barrios, C; Rodriguez, E; Sans, L; Barbosa, F; Cao, HI; Arenas, MD; Guerri-Fernandez, R; Horcajada, JP; Pascual, J	COVID-19 in elderly kidney transplant recipients	AMERICAN JOURNAL OF TRANSPLANTATION		10.1111/ajt.16096	NO	NO
WOS	Francone, M; Iafrate, F; Masci, GM; Coco, S; Cilia, F; Manganaro, L; Panebianco, V; Andreoli, C; Colaiacomo, MC; Zingaropoli, MA; Ciardi, MR; Mastroianni, CM; Pugliese, F; Alessandri, F; Turriziani, O; Ricci, P; Catalano, C	Chest CT score in COVID-19 patients: correlation with disease severity and short-term prognosis	EUROPEAN RADIOLOGY		10.1007/s00330-020-07033-y	NO	NO
WOS	Fang, X; Li, X; Bian, Y; Ji, X; Lu, JP	Radiomics nomogram for the prediction of 2019 novel coronavirus pneumonia caused by SARS-CoV-2	EUROPEAN RADIOLOGY		10.1007/s00330-020-07032-z	DUPLICATE	DUPLICATE
WOS	Potere, N; Valeriani, E; Candeloro, M; Tana, M; Porreca, E; Abbate, A; Spoto, S; Rutjes, AWS; Di Nisio, M	Acute complications and mortality in hospitalized patients with coronavirus disease 2019: a systematic review and meta-analysis	CRITICAL CARE		10.1186/s13054-020-03022-1	YES	NO	REVIEW
WOS	Alberti, P; Beretta, S; Piatti, M; Karantzoulis, A; Piatti, ML; Santoro, P; Vigano, M; Giovannelli, G; Pirro, F; Montisano, DA; Appollonio, I; Ferrarese, C	Guillain-Barre syndrome related to COVID-19 infection	NEUROLOGY-NEUROIMMUNOLOGY & NEUROINFLAMMATION		10.1212/NXI.0000000000000741	NO	NO
WOS	Chibabhai, V; Duse, AG; Perovic, O; Richards, GA	Collateral damage of the COVID-19 pandemic: Exacerbation of antimicrobial resistance and disruptions to antimicrobial stewardship programmes?	SAMJ SOUTH AFRICAN MEDICAL JOURNAL		10.7196/SAMJ.2020.v110i7.14917	NO	NO
WOS	Li, JY; Li, M; Zheng, SS; Li, ML; Zhang, MH; Sun, MX; Li, X; Deng, AP; Cai, Y; Zhang, HM	Plasma albumin levels predict risk for nonsurvivors in critically ill patients with COVID-19	BIOMARKERS IN MEDICINE		10.2217/bmm-2020-0254	NO	NO
WOS	Chen, RC; Sang, L; Jiang, M; Yang, ZW; Jia, N; Fu, WY; Xie, JX; Guan, WJ; Liang, WH; Ni, ZY; Hu, Y; Liu, L; Shan, H; Lei, CL; Peng, YX; Wei, L; Liu, Y; Hu, YH; Peng, P; Wang, JM; Liu, JY; Chen, Z; Li, G; Zheng, ZJ; Qiu, SQ; Luo, J; Ye, CJ; Zhu, SY; Zheng, JP; Zhang, NF; Li, YM; He, JX; Li, J; Li, SY; Zhong, NS	Longitudinal hematologic and immunologic variations associated with the progression of COVID-19 patients in China	JOURNAL OF ALLERGY AND CLINICAL IMMUNOLOGY		10.1016/j.jaci.2020.05.003	DUPLICATE	DUPLICATE
WOS	Cao, Y; Wei, J; Zou, L; Jiang, TB; Wang, GX; Chen, LT; Huang, L; Meng, FK; Huang, LF; Wang, N; Zhou, XX; Luo, H; Mao, ZK; Chen, X; Xie, JG; Liu, J; Cheng, H; Zhao, JP; Huang, G; Wang, W; Zhou, JF	Ruxolitinib in treatment of severe coronavirus disease 2019 (COVID-19): A multicenter, single-blind, randomized controlled trial	JOURNAL OF ALLERGY AND CLINICAL IMMUNOLOGY		10.1016/j.jaci.2020.05.019	NO	NO
WOS	Rao, SV; Udhayachandar, R; Rao, VB; Raju, NA; Nesaraj, JJJ; Kandasamy, S; Samuel, P	Voluntary Prone Position for Acute Hypoxemic Respiratory Failure in Unintubated Patients	INDIAN JOURNAL OF CRITICAL CARE MEDICINE		10.5005/jp-journals-10071-23495	DUPLICATE	DUPLICATE
WOS	Moller-Sorensen, H; Gjedsted, J; Jorgensen, VL; Hansen, KL	COVID-19 Assessment with Bedside Lung Ultrasound in a Population of Intensive Care Patients Treated with Mechanical Ventilation and ECMO	DIAGNOSTICS		10.3390/diagnostics10070447	DUPLICATE	DUPLICATE
WOS	Michaud, V; Deodhar, M; Arwood, M; Al Rihani, SB; Dow, P; Turgeon, J	ACE2 as a Therapeutic Target for COVID-19; Its Role in Infectious Processes and Regulation by Modulators of the RAAS System	JOURNAL OF CLINICAL MEDICINE		10.3390/jcm9072096	DUPLICATE	DUPLICATE
WOS	Wu, YT; Liu, J; Xu, JJ; Chen, YF; Yang, W; Chen, Y; Li, C; Wang, Y; Liu, H; Zhang, C; Jiang, L; Qian, ZX; Kawai, A; Mol, B; Dennis, CL; Xiong, GP; Cheng, BH; Yang, J; Huang, HF	Neonatal outcome in 29 pregnant women with COVID-19: A retrospective study in Wuhan, China	PLOS MEDICINE		10.1371/journal.pmed.1003195	DUPLICATE	DUPLICATE
WOS	Singh, AK; Khunti, K	Assessment of risk, severity, mortality, glycemic control and antidiabetic agents in patients with diabetes and COVID-19: A narrative review	DIABETES RESEARCH AND CLINICAL PRACTICE		10.1016/j.diabres.2020.108266	NO	NO
WOS	Malik, YS; Kumar, N; Sircar, S; Kaushik, R; Bhat, S; Dhama, K; Gupta, P; Goyal, K; Singh, MP; Ghoshal, U; El Zowalaty, ME; VinodhKumar, OR; Yatoo, MI; Tiwari, R; Pathak, M; Patel, SK; Sah, R; Rodriguez-Morales, AJ; Ganesh, B; Kumar, P; Singh, RK	Coronavirus Disease Pandemic (COVID-19): Challenges and a Global Perspective	PATHOGENS		10.3390/pathogens9070519	NO	NO
WOS	Inciardi, RM; Lupi, L; Zaccone, G; Italia, L; Raffo, M; Tomasoni, D; Cani, DS; Cerini, M; Farina, D; Gavazzi, E; Maroldi, R; Adamo, M; Ammirati, E; Sinagra, G; Lombardi, CM; Metra, M	Cardiac Involvement in a Patient With Coronavirus Disease 2019 (COVID-19)	JAMA CARDIOLOGY		10.1001/jamacardio.2020.1096	NO	NO
WOS	Wu, CM; Chen, XY; Cai, YP; Xia, JA; Zhou, X; Xu, S; Huang, HP; Zhang, L; Zhou, X; Du, CL; Zhang, YY; Song, J; Wang, SJ; Chao, YC; Yang, ZY; Xu, J; Zhou, X; Chen, DC; Xiong, WN; Xu, L; Zhou, F; Jiang, JJ; Bai, CX; Zheng, JH; Song, YL	Risk Factors Associated With Acute Respiratory Distress Syndrome and Death in Patients With Coronavirus Disease 2019 Pneumonia in Wuhan, China	JAMA INTERNAL MEDICINE		10.1001/jamainternmed.2020.0994	NO	NO
WOS	Jacobs, JP; Stammers, AH; St Louis, J; Hayanga, JWA; Firstenberg, MS; Mongero, LB; Tesdahl, EA; Rajagopal, K; Cheema, FH; Coley, T; Badhwar, V; Sestokas, AK; Slepian, MJ	Extracorporeal Membrane Oxygenation in the Treatment of Severe Pulmonary and Cardiac Compromise in Coronavirus Disease 2019: Experience with 32 Patients	ASAIO JOURNAL		10.1097/MAT.0000000000001185	DUPLICATE	DUPLICATE
WOS	Lund, LC; Reilev, M; Hallas, J; Kristensen, KB; Thomsen, RW; Christiansen, CF; Sorensen, HT; Johansen, NB; Brun, NC; Voldstedlund, M; Stovring, H; Thomsen, MK; Christensen, S; Pottegard, A	Association of Nonsteroidal Anti-inflammatory Drug Use and Adverse Outcomes Among Patients Hospitalized With Influenza	JAMA NETWORK OPEN		10.1001/jamanetworkopen.2020.13880	NO	NO
WOS	Mak, JWY; Chan, FKL; Ng, SC	Probiotics and COVID-19: one size does not fit all	LANCET GASTROENTEROLOGY & HEPATOLOGY		10.1016/S2468-1253(20)30122-9	NO	NO
WOS	Minga, IG; Golemi, L; Tafur, A; Pursnani, A	The Novel Coronavirus Disease (COVID-19) and Its Impact on Cardiovascular Disease	CARDIOLOGY IN REVIEW		10.1097/CRD.0000000000000317	NO	NO
WOS	Khamis, F; Al-Zakwani, I; Al Naamani, H; Al Lawati, S; Pandak, N; Omar, MB; Al Bahrani, M; AL Bulushi, Z; Al Khalili, H; Salmi, IA; Al Ismaili, R; Al Awaidy, ST	Clinical characteristics and outcomes of the first 63 adult patients hospitalized with COVID-19: An experience from Oman	JOURNAL OF INFECTION AND PUBLIC HEALTH		10.1016/j.jiph.2020.06.002	NO	NO
WOS	Chen, RC; Liang, WH; Jiang, M; Guan, WJ; Zhan, C; Wang, T; Tang, CL; Sang, L; Liu, JX; Ni, ZY; Hu, Y; Liu, L; Shan, H; Lei, CL; Peng, YX; Wei, L; Liu, Y; Hu, YH; Peng, P; Wang, JM; Liu, JY; Chen, Z; Li, G; Zheng, ZJ; Qiu, SQ; Luo, J; Ye, CJ; Zhu, SY; Liu, XQ; Chang, LL; Ye, F; Zheng, JP; Zhang, NF; Li, YM; He, JX; Li, SY; Zhong, NS	Risk Factors of Fatal Outcome in Hospitalized Subjects With Coronavirus Disease 2019 From a Nationwide Analysis in China	CHEST		10.1016/j.chest.2020.04.010	NO	NO
WOS	de Sanctis, V; Canatan, D; Corrons, JLV; Karimi, M; Daar, S; Kattamis, C; Soliman, AT; Wali, Y; Alkindi, S; Huseynov, V; Nasibova, A; Tiryaki, TO; Evim, MS; Gunes, AM; Karakas, Z; Christou, S; Campisi, S; Zarei, T; Khater, D; Oymak, Y; Kaleva, V; Stoyanova, D; Banchev, A; Galati, MC; Yassin, MA; Kakar, S; Skafida, M; Kilinc, Y; Alyaarubi, S; Verdiyevas, N; Stoeva, I; Raiola, G; Mariannis, D; Rugg…	Preliminary Data on COVID-19 in Patients with Hemoglobinopathies: A Multicentre ICET-A Study	MEDITERRANEAN JOURNAL OF HEMATOLOGY AND INFECTIOUS DISEASES		10.4084/MJHID.2020.046	NO	NO
WOS	Bassetti, M; Giacobbe, DR; Aliberti, S; Barisione, E; Centanni, S; De Rosa, FG; Di Marco, F; Gori, A; Granata, G; Mikulska, M; Petrosillo, N; Richeldi, L; Santus, P; Tascini, C; Vena, A; Viale, P; Blasi, F	paper Balancing evidence and frontline experience in the early phases of the COVID-19 pandemic: current position of the Italian Society of Anti-infective Therapy (SITA) and the Italian Society of Pulmonology (SIP)	CLINICAL MICROBIOLOGY AND INFECTION		10.1016/j.cmi.2020.04.031	NO	NO
WOS	Li, Y; Deng, WY; Xiong, H; Li, H; Chen, Z; Nie, YM; Wang, Z; Li, KL; Li, JX	Immune-related factors associated with pneumonia in 127 children with coronavirus disease 2019 in Wuhan	PEDIATRIC PULMONOLOGY		10.1002/ppul.24907	DUPLICATE	DUPLICATE
WOS	Manjili, RH; Zarei, M; Habibi, M; Manjili, MH	COVID-19 as an Acute Inflammatory Disease	JOURNAL OF IMMUNOLOGY		10.4049/jimmunol.2000413	DUPLICATE	DUPLICATE
WOS	Skalny, AV; Rink, L; Ajsuvakova, OP; Aschner, M; Gritsenko, VA; Alekseenko, SI; Svistunov, AA; Petrakis, D; Spandidos, DA; Aaseth, J; Tsatsakis, A; Tinkov, AA	Zinc and respiratory tract infections: Perspectives for COVID-19 (Review)	INTERNATIONAL JOURNAL OF MOLECULAR MEDICINE		10.3892/ijmm.2020.4575	DUPLICATE	DUPLICATE
WOS	Ardura, M; Hartley, D; Dandoy, C; Lehmann, L; Jaglowski, S; Auletta, JJ; Bhatt, N; Huber, J; Juckett, MB; Mueller, M; Rotz, S; Phelan, R; Tarquini, S; Rosati, C	Addressing the Impact of the Coronavirus Disease 2019 (COVID-19) Pandemic on Hematopoietic Cell Transplantation: Learning Networks as a Means for Sharing Best Practices	BIOLOGY OF BLOOD AND MARROW TRANSPLANTATION		10.1016/j.bbmt.2020.04.018	NO	NO
WOS	Zheng, Y; Xiong, C; Liu, YQ; Qian, X; Tang, YJ; Liu, L; Leung, ELH; Wang, MF	Epidemiological and clinical characteristics analysis of COVID-19 in the surrounding areas of Wuhan, Hubei Province in 2020	PHARMACOLOGICAL RESEARCH		10.1016/j.phrs.2020.104821	NO	NO
WOS	Toniati, P; Piva, S; Cattalini, M; Garrafa, E; Regola, F; Castelli, F; Franceschini, F; Airo, P; Bazzani, C; Beindorf, EA; Berlendis, M; Bezzi, M; Bossini, N; Castellano, M; Cattaneo, S; Cavazzana, I; Contessi, GB; Crippa, M; Delbarba, A; De Peri, E; Faletti, A; Filippini, M; Frassi, M; Gaggiotti, M; Gorla, R; Lanspa, M; Lorenzotti, S; Marino, R; Maroldi, R; Metra, M; Matteelli, A; Modina, D; Moi…	Tocilizumab for the treatment of severe COVID-19 pneumonia with hyperinflammatory syndrome and acute respiratory failure: A single center study of 100 patients in Brescia, Italy	AUTOIMMUNITY REVIEWS		10.1016/j.autrev.2020.102568	DUPLICATE	DUPLICATE
WOS	Jesenak, M; Brndiarova, M; Urbancikova, I; Rennerova, Z; Vojtkova, J; Bobcakova, A; Ostro, R; Banovcin, P	Immune Parameters and COVID-19 Infection - Associations With Clinical Severity and Disease Prognosis	FRONTIERS IN CELLULAR AND INFECTION MICROBIOLOGY		10.3389/fcimb.2020.00364	DUPLICATE	DUPLICATE
WOS	Tan, BH; Zhang, Y; Gui, Y; Wu, S; Li, YC	The possible impairment of respiratory-related neural loops may be associated with the silent pneumonia induced by SARS-CoV-2	JOURNAL OF MEDICAL VIROLOGY		10.1002/jmv.26158	NO	NO
WOS	Boattini, M; Almeida, A; Christaki, E; Cruz, L; Antao, D; Moreira, MI; Bianco, G; Iannaccone, M; Tsiolakkis, G; Khattab, E; Kasapi, D; Charrier, L; Tosatto, V; Marques, TM; Cavallo, R; Costa, C	Influenza and respiratory syncytial virus infections in the oldest-old continent	EUROPEAN JOURNAL OF CLINICAL MICROBIOLOGY & INFECTIOUS DISEASES		10.1007/s10096-020-03959-9	DUPLICATE	DUPLICATE
WOS	Marietta, M; Vandelli, P; Mighali, P; Vicini, R; Coluccio, V; D'Amico, R	Randomised controlled trial comparing efficacy and safety of high versus low Low-Molecular Weight Heparin dosages in hospitalized patients with severe COVID-19 pneumonia and coagulopathy not requiring invasive mechanical ventilation (COVID-19 HD): a structured summary of a study protocol	TRIALS		10.1186/s13063-020-04475-z	DUPLICATE	DUPLICATE
WOS	Rodriguez-Rey, R; Garrido-Hernansaiz, H; Collado, S	Psychological Impact and Associated Factors During the Initial Stage of the Coronavirus (COVID-19) Pandemic Among the General Population in Spain	FRONTIERS IN PSYCHOLOGY		10.3389/fpsyg.2020.01540	NO	NO
WOS	Grant, MC; Geoghegan, L; Arbyn, M; Mohammed, Z; McGuinness, L; Clarke, EL; Wade, RG	The prevalence of symptoms in 24,410 adults infected by the novel coronavirus (SARS-CoV-2; COVID-19): A systematic review and meta-analysis of 148 studies from 9 countries	PLOS ONE		10.1371/journal.pone.0234765	NO	NO
WOS	Zhang, XM; Zhou, HE; Zhang, WW; Dou, QL; Li, Y; Wei, J; Hu, R; Liu, JP; Cheng, ASK	Assessment of Coronavirus Disease 2019 Community Containment Strategies in Shenzhen, China	JAMA NETWORK OPEN		10.1001/jamanetworkopen.2020.12934	NO	NO
WOS	Verweij, PE; Rijnders, BJA; Bruggemann, RJM; Azoulay, E; Bassetti, M; Blot, S; Calandra, T; Clancy, CJ; Cornely, OA; Chiller, T; Depuydt, P; Giacobbe, DR; Janssen, NAF; Kullberg, BJ; Lagrou, K; Lass-Florl, C; Lewis, RE; Liu, PWL; Lortholary, O; Maertens, J; Martin-Loeches, I; Nguyen, MH; Patterson, TF; Rogers, TR; Schouten, JA; Spriet, I; Vanderbeke, L; Wauters, J; van de Veerdonk, FL	Review of influenza-associated pulmonary aspergillosis in ICU patients and proposal for a case definition: an expert opinion	INTENSIVE CARE MEDICINE		10.1007/s00134-020-06091-6	DUPLICATE	DUPLICATE
WOS	Mendoza, M; Garcia-Ruiz, I; Maiz, N; Rodo, C; Garcia-Manau, P; Serrano, B; Lopez-Martinez, RM; Balcells, J; Fernandez-Hidalgo, N; Carreras, E; Suy, A	Pre-eclampsia-like syndrome induced by severe COVID-19: a prospective observational study	BJOG-AN INTERNATIONAL JOURNAL OF OBSTETRICS AND GYNAECOLOGY		10.1111/1471-0528.16339	DUPLICATE	DUPLICATE
WOS	Colling, ME; Kanthi, Y	COVID-19-associated coagulopathy: An exploration of mechanisms	VASCULAR MEDICINE		10.1177/1358863X20932640	DUPLICATE	DUPLICATE
WOS	Gan, JH; Li, JJ; Li, SS; Yang, CG	Leucocyte Subsets Effectively Predict the Clinical Outcome of Patients With COVID-19 Pneumonia: A Retrospective Case-Control Study	FRONTIERS IN PUBLIC HEALTH		10.3389/fpubh.2020.00299	NO	NO
WOS	Alberca, RW; Oliveira, LD; Branco, ACCC; Pereira, NZ; Sato, MN	Obesity as a risk factor for COVID-19: an overview	CRITICAL REVIEWS IN FOOD SCIENCE AND NUTRITION		10.1080/10408398.2020.1775546	NO	NO
WOS	Dong, YL; Zhou, HF; Li, MY; Zhang, ZL; Guo, WN; Yu, T; Gui, Y; Wang, QS; Zhao, L; Luo, SS; Fan, H; Hu, DS	A novel simple scoring model for predicting severity of patients with SARS-CoV-2 infection	TRANSBOUNDARY AND EMERGING DISEASES		10.1111/tbed.13651	DUPLICATE	DUPLICATE
WOS	Convertino, I; Tuccori, M; Ferraro, S; Valdiserra, G; Cappello, E; Focosi, D; Blandizzi, C	Exploring pharmacological approaches for managing cytokine storm associated with pneumonia and acute respiratory distress syndrome in COVID-19 patients	CRITICAL CARE		10.1186/s13054-020-03020-3	DUPLICATE	DUPLICATE
WOS	Li, KY; Chen, D; Chen, SC; Feng, YC; Chang, CL; Wang, Z; Wang, N; Zhen, GH	Predictors of fatality including radiographic findings in adults with COVID-19	RESPIRATORY RESEARCH		10.1186/s12931-020-01411-2	NO	NO
WOS	Ai, JW; Zi, H; Wang, Y; Huang, Q; Wang, N; Li, LY; Pei, B; Ji, JG; Zeng, XT	Clinical Characteristics of COVID-19 Patients With Gastrointestinal Symptoms: An Analysis of Seven Patients in China	FRONTIERS IN MEDICINE		10.3389/fmed.2020.00308	NO	NO
WOS	Yan, XS; Li, F; Wang, X; Yan, J; Zhu, F; Tang, SF; Deng, YZ; Wang, H; Chen, R; Yu, ZL; Li, YP; Shang, JZ; Zeng, LJ; Zhao, J; Guan, CK; Liu, QM; Chen, HF; Gong, W; Huang, X; Zhang, YJ; Liu, JG; Dong, XY; Zheng, W; Nie, SP; Li, DS	Neutrophil to lymphocyte ratio as prognostic and predictive factor in patients with coronavirus disease 2019: A retrospective cross-sectional study	JOURNAL OF MEDICAL VIROLOGY		10.1002/jmv.26061	NO	NO
WOS	Duan, J; Wang, XH; Chi, J; Chen, H; Bai, LF; Hu, QF; Han, XL; Hu, WH; Zhu, LX; Wang, X; Li, Y; Zhou, CM; Mou, HM; Yan, XF; Guo, SL	Correlation between the variables collected at admission and progression to severe cases during hospitalization among patients with COVID-19 in Chongqing	JOURNAL OF MEDICAL VIROLOGY		10.1002/jmv.26082	NO	NO
WOS	Patel, RS; Patel, N; Baksh, M; Zaidi, A; Patel, J	Clinical Perspective on 2019 Novel Coronavirus Pneumonia: A Systematic Review of Published Case Reports	CUREUS		10.7759/cureus.8488	NO	NO
WOS	Francois, B; Laterre, PF; Luyt, CE; Chastre, J	The challenge of ventilator-associated pneumonia diagnosis in COVID-19 patients	CRITICAL CARE		10.1186/s13054-020-03013-2	DUPLICATE	DUPLICATE
WOS	Briguglio, M; Bona, A; Porta, M; Dell'Osso, B; Pregliasco, FE; Banfi, G	Disentangling the Hypothesis of Host Dysosmia and SARS-CoV-2: The Bait Symptom That Hides Neglected Neurophysiological Routes	FRONTIERS IN PHYSIOLOGY		10.3389/fphys.2020.00671	DUPLICATE	DUPLICATE
WOS	Mohseni, AH; Taghinezhad-S, S; Xu, ZG; Fu, XS	Body fluids may contribute to human-to-human transmission of severe acute respiratory syndrome coronavirus 2: evidence and practical experience	CHINESE MEDICINE		10.1186/s13020-020-00337-7	DUPLICATE	DUPLICATE
WOS	Smith, V; Seo, D; Warty, R; Payne, O; Salih, M; Chin, KL; Ofori-Asenso, R; Krishnan, S; Costa, FD; Vollenhoven, B; Wallace, E	Maternal and neonatal outcomes associated with COVID-19 infection: A systematic review	PLOS ONE		10.1371/journal.pone.0234187	NO	NO
WOS	Zuo, Y; Yalavarthi, S; Shi, H; Gockman, K; Zuo, M; Madison, JA; Blair, C; Weber, A; Barnes, BJ; Egeblad, M; Woods, RJ; Kanthi, Y; Knight, JS	Neutrophil extracelluar traps in COVID-19	JCI INSIGHT		10.1172/jci.insight.138999	NO	NO
WOS	Wu, H; Zhu, HM; Yuan, CH; Yao, C; Luo, W; Shen, X; Wang, J; Shao, JB; Xiang, Y	Clinical and Immune Features of Hospitalized Pediatric Patients With Coronavirus Disease 2019 (COVID-19) in Wuhan, China	JAMA NETWORK OPEN		10.1001/jamanetworkopen.2020.10895	NO	NO
WOS	Zemlin, AE; Wiese, OJ	Coronavirus disease 2019 (COVID-19) and the renin-angiotensin system: A closer look at angiotensin-converting enzyme 2 (ACE2)	ANNALS OF CLINICAL BIOCHEMISTRY		10.1177/0004563220928361	DUPLICATE	DUPLICATE
WOS	Barazzoni, R; Bischoff, SC; Breda, J; Wickramasinghe, K; Krznaric, Z; Nitzan, D; Pirlich, M; Singer, P	ESPEN expert statements and practical guidance for nutritional management of individuals with SARS-CoV-2 infection	CLINICAL NUTRITION		10.1016/j.clnu.2020.03.022	DUPLICATE	DUPLICATE
WOS	Radenkovic, D; Chawla, S; Pirro, M; Sahebkar, A; Banach, M	Cholesterol in Relation to COVID-19: Should We Care about It?	JOURNAL OF CLINICAL MEDICINE		10.3390/jcm9061909	NO	NO
WOS	Israelsen, SB; Kristiansen, KT; Hindsberger, B; Ulrik, CS; Andersen, O; Jensen, M; Andersen, S; Rasmussen, C; Jorgensen, HL; Ostergaard, C; Lindhardt, BO; Kronborg, G; Benfield, T	Characteristics of patients with COVID-19 pneumonia at Hvidovre Hospital, March-April 2020	DANISH MEDICAL JOURNAL			NO	NO
WOS	Bridgewood, C; Damiani, G; Sharif, K; Watad, A; Bragazzi, NL; Quartuccio, L; Savic, S; McGonagle, D	Rationale for Evaluating PDE4 Inhibition for Mitigating against Severe Inflammation in COVID-19 Pneumonia and Beyond	ISRAEL MEDICAL ASSOCIATION JOURNAL			NO	NO
WOS	Moore, HB; Barrett, CD; Moore, EE; McIntyre, RC; Moore, PK; Talmor, DS; Moore, FA; Yaffe, MB	Is there a role for tissue plasminogen activator as a novel treatment for refractory COVID-19 associated acute respiratory distress syndrome?	JOURNAL OF TRAUMA AND ACUTE CARE SURGERY		10.1097/TA.0000000000002694	NO	NO
WOS	Gornet, JM; Minh, MLT; Leleu, F; Hassid, D	What do surgeons need to know about the digestive disorders and paraclinical abnormalities induced by COVID-19?	JOURNAL OF VISCERAL SURGERY		10.1016/j.jviscsurg.2020.04.017	NO	NO
WOS	Lechowicz, K; Drozdzal, S; Machaj, F; Rosik, J; Szostak, B; Zegan-Baranska, M; Biernawska, J; Dabrowski, W; Rotter, I; Kotfis, K	COVID-19: The Potential Treatment of Pulmonary Fibrosis Associated with SARS-CoV-2 Infection	JOURNAL OF CLINICAL MEDICINE		10.3390/jcm9061917	NO	NO
WOS	Shao, F; Xu, S; Ma, XD; Xu, ZM; Lyu, JY; Ng, M; Cui, H; Yu, CX; Zhang, Q; Sun, P; Tang, ZR	In-hospital cardiac arrest outcomes among patients with COVID-19 pneumonia in Wuhan, China	RESUSCITATION		10.1016/j.resuscitation.2020.04.005	NO	NO
WOS	Roschewski, M; Lionakis, MS; Sharman, JP; Roswarski, J; Goy, A; Monticelli, MA; Roshon, M; Wrzesinski, SH; Desai, JV; Zarakas, MA; Collen, J; Rose, KM; Hamdy, A; Izumi, R; Wright, GW; Chung, KK; Baselga, J; Staudt, LM; Wilson, WH	Inhibition of Bruton tyrosine kinase in patients with severe COVID-19	SCIENCE IMMUNOLOGY		10.1126/sciimmunol.abd0110	NO	NO
WOS	de Sousa, AFL; de Carvalho, HEF; de Oliveira, LB; Schneider, G; Camargo, ELS; Watanabe, E; de Andrade, D; Fernandes, AFC; Mendes, IAC; Fronteira, I	Effects of COVID-19 Infection during Pregnancy and Neonatal Prognosis: What Is the Evidence?	INTERNATIONAL JOURNAL OF ENVIRONMENTAL RESEARCH AND PUBLIC HEALTH		10.3390/ijerph17114176	NO	NO
WOS	Keith, P; Day, M; Choe, C; Perkins, L; Moyer, L; Hays, E; French, M; Hewitt, K; Gravel, G; Guffey, A; Scott, LK	The successful use of therapeutic plasma exchange for severe COVID-19 acute respiratory distress syndrome with multiple organ failure	SAGE OPEN MEDICAL CASE REPORTS		10.1177/2050313X20933473	NO	NO
WOS	Tersalvi, G; Vicenzi, M; Calabretta, D; Biasco, L; Pedrazzini, G; Winterton, D	Elevated Troponin in Patients With Coronavirus Disease 2019: Possible Mechanisms	JOURNAL OF CARDIAC FAILURE		10.1016/j.cardfail.2020.04.009	NO	NO
WOS	Barazzoni, R; Bischoff, SC; Breda, J; Wickramasinghe, K; Krznaric, Z; Nitzan, D; Pirlich, M; Singer, P	ESPEN Expert Statements and Practical Guidance for Nutritional Management of Individuals with SARS-CoV-2 Infection	AKTUELLE ERNAHRUNGSMEDIZIN		10.1055/a-1179-9594	DUPLICATE	DUPLICATE
WOS	Gisondi, P; Piaserico, S; Conti, A; Naldi, L	Dermatologists and SARS-CoV-2: the impact of the pandemic on daily practice	JOURNAL OF THE EUROPEAN ACADEMY OF DERMATOLOGY AND VENEREOLOGY		10.1111/jdv.16515	NO	NO
WOS	Dai, H; Zhang, X; Xia, JG; Zhang, T; Shang, YL; Huang, RJ; Liu, RR; Wang, D; Li, M; Wu, JP; Xu, QZ; Li, YG	High-resolution Chest CT Features and Clinical Characteristics of Patients Infected with COVID-19 in Jiangsu, China	INTERNATIONAL JOURNAL OF INFECTIOUS DISEASES		10.1016/j.ijid.2020.04.003	NO	NO
WOS	Feng, Y; Ling, Y; Bai, T; Xie, YS; Huang, J; Li, J; Xiong, WN; Yang, DX; Chen, R; Lu, FY; Lu, YF; Liu, XH; Chen, YQ; Li, X; Li, Y; Summah, HD; Lin, HH; Yan, JY; Zhou, M; Lu, HZ; Qu, JM	COVID-19 with Different Severities: A Multicenter Study of Clinical Features	AMERICAN JOURNAL OF RESPIRATORY AND CRITICAL CARE MEDICINE		10.1164/rccm.202002-0445OC	NO	NO
WOS	Greenland, JR; Michelow, MD; Wang, LL; London, MJ	COVID-19 Infection: Implications for Perioperative and Critical Care Physicians	ANESTHESIOLOGY		10.1097/ALN.0000000000003303	DUPLICATE	DUPLICATE
WOS	McGonagle, D; Sharif, K; O'Regan, A; Bridgewood, C	The Role of Cytokines including Interleukin-6 in COVID-19 induced Pneumonia and Macrophage Activation Syndrome-Like Disease	AUTOIMMUNITY REVIEWS		10.1016/j.autrev.2020.102537	DUPLICATE	DUPLICATE
WOS	Docea, AO; Tsatsakis, A; Albulescu, D; Cristea, O; Zlatian, O; Vinceti, M; Moschos, SA; Tsoukalas, D; Goumenou, M; Drakoulis, N; Dumanov, JM; Tutelyan, VA; Onischenko, GG; Aschner, M; Spandidos, DA; Calina, D	A new threat from an old enemy: Re-emergence of coronavirus (Review)	INTERNATIONAL JOURNAL OF MOLECULAR MEDICINE		10.3892/ijmm.2020.4555	NO	NO
WOS	Povoa, HCC; Chianca, GC; Iorio, NLPP	COVID-19: An Alert to Ventilator-Associated Bacterial Pneumonia	INFECTIOUS DISEASES AND THERAPY		10.1007/s40121-020-00306-5	DUPLICATE	DUPLICATE
WOS	Fang, X; Li, X; Bian, Y; Ji, X; Lu, JP	Relationship between clinical types and radiological subgroups defined by latent class analysis in 2019 novel coronavirus pneumonia caused by SARS-CoV-2	EUROPEAN RADIOLOGY		10.1007/s00330-020-06973-9	DUPLICATE	DUPLICATE
WOS	Ferrazzi, E; Frigerio, L; Savasi, V; Vergani, P; Prefumo, F; Barresi, S; Bianchi, S; Ciriello, E; Facchinetti, F; Gervasi, MT; Iurlaro, E; Kustermann, A; Mangili, G; Mosca, F; Patane, L; Spazzini, D; Spinillo, A; Trojano, G; Vignali, M; Villa, A; Zuccotti, GV; Parazzini, F; Cetin, I	Vaginal delivery in SARS-CoV-2-infected pregnant women in Northern Italy: a retrospective analysis	BJOG-AN INTERNATIONAL JOURNAL OF OBSTETRICS AND GYNAECOLOGY		10.1111/1471-0528.16278	NO	NO
WOS	Kotian, RP; Faujdar, D; Kotian, SP; D'souza, B	Knowledge and understanding among medical imaging professionals in India during the rapid rise of the covid-19 pandemic	HEALTH AND TECHNOLOGY		10.1007/s12553-020-00437-2	NO	NO
WOS	Lu, X; Xu, SX	Therapeutic effect of high-flow nasal cannula on severe COVID-19 patients in a makeshift intensive-care unit A case report	MEDICINE		10.1097/MD.0000000000020393	NO	NO
WOS	Moccia, F; Gerbino, A; Lionetti, V; Miragoli, M; Munaron, LM; Pagliaro, P; Pasqua, T; Penna, C; Rocca, C; Samaja, M; Angelone, T	COVID-19-associated cardiovascular morbidity in older adults: a position paper from the Italian Society of Cardiovascular Researches	GEROSCIENCE		10.1007/s11357-020-00198-w	NO	NO
WOS	Rogers, CJ; Harman, RJ; Bunnell, BA; Schreiber, MA; Xiang, C; Wang, FS; Santidrian, AF; Minev, BR	Rationale for the clinical use of adipose-derived mesenchymal stem cells for COVID-19 patients	JOURNAL OF TRANSLATIONAL MEDICINE		10.1186/s12967-020-02380-2	DUPLICATE	DUPLICATE
WOS	Fogarty, H; Townsend, L; Cheallaigh, CN; Bergin, C; Martin-Loeches, I; Browne, P; Bacon, CL; Gaule, R; Gillett, A; Byrne, M; Ryan, K; O'Connell, N; O'Sullivan, JM; Conlon, N; O'Donnell, JS	COVID19 coagulopathy in Caucasian patients	BRITISH JOURNAL OF HAEMATOLOGY		10.1111/bjh.16749	NO	NO
WOS	Wang, YM; Zhang, DY; Du, GH; Du, RH; Zhao, JP; Jin, Y; Fu, SZ; Gao, L; Cheng, ZS; Lu, QF; Hu, Y; Luo, GW; Wang, K; Lu, Y; Li, HD; Wang, SZ; Ruan, SN; Yang, CQ; Mei, CL; Wang, Y; Ding, D; Wu, F; Tang, X; Ye, XZ; Ye, YC; Liu, B; Yang, J; Yin, W; Wang, AL; Fan, GH; Zhou, F; Liu, ZB; Gu, XY; Xu, JY; Shang, LH; Zhang, Y; Cao, LJ; Guo, TT; Wan, Y; Qin, H; Jiang, YS; Jaki, T; Hayden, FG; Horby, PW; Cao,…	Remdesivir in adults with severe COVID-19: a randomised, double-blind, placebo-controlled, multicentre trial	LANCET		10.1016/S0140-6736(20)31022-9	NO	NO
WOS	Di Ciaccio, P; McCaughan, G; Trotman, J; Ho, PJ; Cheah, CY; Gangatharan, S; Wight, J; Ku, MH; Quach, H; Gasiorowski, R; Polizzotto, MN; Prince, HM; Mulligan, S; Tam, CS; Gregory, G; Hapgood, G; Spencer, A; Dickinson, M; Latimer, M; Johnston, A; Armytage, T; Lee, C; Cochrane, T; Berkhahn, L; Weinkove, R; Doocey, R; Harrison, SJ; Webber, N; Lee, HP; Chapman, S; Campbell, BA; Gibbs, SDJ; Hamad, N	Australian and New Zealand consensus statement on the management of lymphoma, chronic lymphocytic leukaemia and myeloma during the COVID-19 pandemic	INTERNAL MEDICINE JOURNAL		10.1111/imj.14859	DUPLICATEN	DUPLICATE
WOS	Shatzel, JJ; DeLoughery, EP; Lorentz, CU; Tucker, EI; Aslan, JE; Hinds, MT; Gailani, D; Weitz, JI; McCarty, OJT; Gruber, A	The contact activation system as a potential therapeutic target in patients with COVID-19	RESEARCH AND PRACTICE IN THROMBOSIS AND HAEMOSTASIS		10.1002/rth2.12349	NO	NO
WOS	Driggin, E; Madhavan, MV; Bikdeli, B; Chuich, T; Laracy, J; Biondi-Zoccai, G; Brown, TS; Nigoghossian, CD; Zidar, DA; Haythe, J; Brodie, D; Beckman, JA; Kirtane, AJ; Stone, GW; Krumholz, HM; Parikh, SA	Cardiovascular Considerations for Patients, Health Care Workers, and Health Systems During the COVID-19 Pandemic	JOURNAL OF THE AMERICAN COLLEGE OF CARDIOLOGY		10.1016/j.jacc.2020.03.031	NO	NO
WOS	Barison, A; Aimo, A; Castiglione, V; Arzilli, C; Lupon, J; Codina, P; Santiago-Vacas, E; Cediel, G; Emdin, M; Bayes-Genis, A	Cardiovascular disease and COVID-19: les liaisons dangereuses	EUROPEAN JOURNAL OF PREVENTIVE CARDIOLOGY		10.1177/2047487320924501	NO	NO
WOS	Ren, LL; Wang, YM; Wu, ZQ; Xiang, ZC; Guo, L; Xu, T; Jiang, YZ; Xiong, Y; Li, YJ; Li, XW; Li, H; Fan, GH; Gu, XY; Xiao, Y; Gao, H; Xu, JY; Yang, F; Wang, XM; Wu, C; Chen, L; Liu, YW; Liu, B; Yang, J; Wang, XR; Dong, J; Li, L; Huang, CL; Zhao, JP; Hu, Y; Cheng, ZS; Liu, LL; Qian, ZH; Qin, C; Jin, Q; Cao, B; Wang, JW	Identification of a novel coronavirus causing severe pneumonia in human: a descriptive study	CHINESE MEDICAL JOURNAL		10.1097/CM9.0000000000000722	NO	NO
WOS	Li, H; Chen, CX; Hu, F; Wang, JJ; Zhao, QY; Gale, RP; Liang, Y	Impact of corticosteroid therapy on outcomes of persons with SARS-CoV-2, SARS-CoV, or MERS-CoV infection: a systematic review and meta-analysis	LEUKEMIA		10.1038/s41375-020-0848-3	NO	NO
WOS	Dashti-Khavidaki, S; Khalili, H	Considerations for Statin Therapy in Patients with COVID-19	PHARMACOTHERAPY		10.1002/phar.2397	NO	NO
WOS	An, P; Song, P; Lian, K; Wang, Y	CT Manifestations of Novel Coronavirus Pneumonia: A Case Report	BALKAN MEDICAL JOURNAL		10.4274/balkanmedj.galenos.2020.2020.2.15	NO	NO
WOS	Yan, L; Zhang, HT; Goncalves, J; Xiao, Y; Wang, ML; Guo, YQ; Sun, C; Tang, XC; Jing, L; Zhang, MY; Huang, X; Xiao, Y; Cao, HS; Chen, YY; Ren, TX; Wang, F; Xiao, YR; Huang, SF; Tan, X; Huang, NN; Jiao, B; Cheng, C; Zhang, Y; Luo, AL; Mombaerts, L; Jin, JY; Cao, ZG; Li, SS; Xu, H; Yuan, Y	An interpretable mortality prediction model for COVID-19 patients	NATURE MACHINE INTELLIGENCE		10.1038/s42256-020-0180-7	NO	NO
WOS	Uddin, M; Mustafa, F; Rizvi, TA; Loney, T; Al Suwaidi, H; Al-Marzouqi, AHH; Eldin, AK; Alsabeeha, N; Adrian, TE; Stefanini, C; Nowotny, N; Alsheikh-Ali, A; Senok, AC	SARS-CoV-2/COVID-19: Viral Genomics, Epidemiology, Vaccines, and Therapeutic Interventions	VIRUSES-BASEL		10.3390/v12050526	DUPLICATE	DUPLICATE
WOS	Dilaruri, A; Rahmawati, I	THE ROLE OF CHLOROQUINE AND PSYCHOSOCIAL SUPPORT IN A PATIENT WITH COVID-19: A CASE REPORT IN INDONESIA	BELITUNG NURSING JOURNAL		10.3546/bnj.1132	NO	NO
WOS	Hernandez, A; Papadakos, PJ; Torres, A; Gonzalez, DA; Vives, M; Ferrando, C; Baeza, J	Two known therapies could be useful as adjuvant therapy in critical patients infected by COVID-19	REVISTA ESPANOLA DE ANESTESIOLOGIA Y REANIMACION		10.1016/j.redar.2020.03.004	NO	NO
WOS	Abu-Farha, M; Thanaraj, TA; Qaddoumi, MG; Hashem, A; Abubaker, J; Al-Mulla, F	The Role of Lipid Metabolism in COVID-19 Virus Infection and as a Drug Target	INTERNATIONAL JOURNAL OF MOLECULAR SCIENCES		10.3390/ijms21103544	NO	NO
WOS	Lu, RF; Qin, JR; Wu, Y; Wang, J; Huang, SY; Tian, LJ; Zhang, T; Wu, XM; Huang, SP; Jin, X; Zhang, CY	Epidemiological and clinical characteristics of COVID-19 patients in Nantong, China	JOURNAL OF INFECTION IN DEVELOPING COUNTRIES		10.3855/jidc.12678	NO	NO
WOS	Matsushita, K; Marchandot, B; Jesel, L; Ohlmann, P; Morel, O	Impact of COVID-19 on the Cardiovascular System: A Review	JOURNAL OF CLINICAL MEDICINE		10.3390/jcm9051407	NO	NO
WOS	Dixon, DL; Van Tassell, BW; Vecchie, A; Bonaventura, A; Talasaz, AH; Kakavand, H; D'Ascenzo, F; Perciaccante, A; Castagno, D; Ammirati, E; Biondi-Zoccai, G; Stevens, MP; Abbate, A	Cardiovascular Considerations in Treating Patients With Coronavirus Disease 2019 (COVID-19)	JOURNAL OF CARDIOVASCULAR PHARMACOLOGY		10.1097/FJC.0000000000000836	NO	NO
WOS	Bein, B; Bachmann, M; Huggett, S; Wegermann, P	SARS-CoV-2/COVID-19: Evidence-Based Recommendations on Diagnosis and Therapy	GEBURTSHILFE UND FRAUENHEILKUNDE		10.1055/a-1156-3991	NO	NO
WOS	Paumgartten, FJR; Delgado, IF; Pitta, LD; de Oliveira, ACAX	Drug repurposing clinical trials in the search for life-saving COVID-19 therapies; research targets and methodological and ethical issues	VIGILANCIA SANITARIA EM DEBATE-SOCIEDADE CIENCIA & TECNOLOGIA		10.22239/2317-269x.01596	NO	NO
WOS	Gul, MH; Htun, ZM; Shaukat, N; Imran, M; Khan, A	Potential specific therapies in COVID-19	THERAPEUTIC ADVANCES IN RESPIRATORY DISEASE		10.1177/1753466620926853	DUPLICATE	DUPLICATE
WOS	Zimmermann, P; Curtis, N	Coronavirus Infections in Children Including COVID-19 An Overview of the Epidemiology, Clinical Features, Diagnosis, Treatment and Prevention Options in Children	PEDIATRIC INFECTIOUS DISEASE JOURNAL		10.1097/INF.0000000000002660	NO	NO
WOS	Phua, J; Weng, L; Ling, L; Egi, M; Lim, CM; Divatia, JV; Shrestha, BR; Arabi, YM; Ng, J; Gomersall, CD; Nishimura, M; Koh, Y; Du, B	Intensive care management of coronavirus disease 2019 (COVID-19): challenges and recommendations	LANCET RESPIRATORY MEDICINE		10.1016/S2213-2600(20)30161-2	DUPLICATE	DUPLICATE
WOS	Rasmussen, SA; Smulian, JC; Lednicky, JA; Wen, TS; Jamieson, DJ	Coronavirus Disease 2019 (COVID-19) and pregnancy: what obstetricians need to know	AMERICAN JOURNAL OF OBSTETRICS AND GYNECOLOGY		10.1016/j.ajog.2020.02.017	NO	NO
WOS	Jin, JM; Bai, P; He, W; Wu, F; Liu, XF; Han, DM; Liu, S; Yang, JK	Gender Differences in Patients With COVID-19: Focus on Severity and Mortality	FRONTIERS IN PUBLIC HEALTH		10.3389/fpubh.2020.00152	NO	NO
WOS	Al-Shamsi, HO; Alhazzani, W; Alhuraiji, A; Coomes, EA; Chemaly, RF; Almuhanna, M; Wolff, RA; Ibrahim, NK; Chua, MLK; Hotte, SJ; Meyers, BM; Elfiki, T; Curigliano, G; Eng, C; Grothey, A; Xie, CH	A Practical Approach to the Management of Cancer Patients During the Novel Coronavirus Disease 2019 (COVID-19) Pandemic: An International Collaborative Group	ONCOLOGIST		10.1634/theoncologist.2020-0213	NO	NO
WOS	Liu, YL; Sun, WW; Guo, YA; Chen, LK; Zhang, LJ; Zhao, S; Long, D; Yu, L	Association between platelet parameters and mortality in coronavirus disease 2019: Retrospective cohort study	PLATELETS		10.1080/09537104.2020.1754383	NO	NO
WOS	Kowalski, LP; Sanabria, A; Ridge, JA; Ng, WT; de Bree, R; Rinaldo, A; Takes, RP; Makitie, AA; Carvalho, AL; Bradford, CR; Paleri, V; Hartl, DM; Vander Poorten, V; Nixon, IJ; Piazza, C; Lacy, P; Rodrigo, JP; Guntinas-Lichius, O; Mendenhall, WM; D'Cruz, A; Lee, AWM; Ferlito, A	COVID-19 pandemic: Effects and evidence-based recommendations for otolaryngology and head and neck surgery practice	HEAD AND NECK-JOURNAL FOR THE SCIENCES AND SPECIALTIES OF THE HEAD AND NECK		10.1002/hed.26164	NO	NO
WOS	Fu, BQ; Xu, XL; Wei, HM	Why tocilizumab could be an effective treatment for severe COVID-19?	JOURNAL OF TRANSLATIONAL MEDICINE		10.1186/s12967-020-02339-3	NO	NO
WOS	Ben Saida, I; Ennouri, E; Nachi, R; Meddeb, K; Mahmoud, J; Thabet, N; Jerbi, S; Boussarsar, M	Very severe COVID-19 in the critically ill in Tunisia	PAN AFRICAN MEDICAL JOURNAL		10.11604/pamj.supp.2020.35.136.24753	NO	NO
WOS	Laureano, AFS; Riboldi, M	The different tests for the diagnosis of COVID-19 - A review in Brazil so far	JORNAL BRASILEIRO DE REPRODUCAO ASSISTIDA		10.5935/1518-0557.20200046	NO	NO
WOS	Omrani-Nava, V; Maleki, I; Ahmadi, A; Moosazadeh, M; Hedayatizadeh-Omran, A; Roozbeh, F; Nahanghi, H; Alizadeh-Navaei, R	Evaluation of Hepatic Enzymes Changes and Association with Prognosis in COVID-19 Patients	HEPATITIS MONTHLY		10.5812/hepatmon.103179	NO	NO
WOS	Fanos, V; Pintus, MC; Pintus, R; Marcialis, MA	Lung microbiota in the acute respiratory disease: from coronavirus to metabolomics	JOURNAL OF PEDIATRIC AND NEONATAL INDIVIDUALIZED MEDICINE		10.7363/090139	YES	NO	NO DATA OF INTEREST
WOS	Chakraborty, C; Sharma, AR; Sharma, G; Bhattacharya, M; Lee, SS	SARS-CoV-2 causing pneumonia-associated respiratory disorder (COVID-19): diagnostic and proposed therapeutic options	EUROPEAN REVIEW FOR MEDICAL AND PHARMACOLOGICAL SCIENCES			NO	NO
WOS	Zhao, S; Stone, L; Gao, DZ; Musa, SS; Chong, MKC; He, DH; Wang, MH	Imitation dynamics in the mitigation of the novel coronavirus disease (COVID-19) outbreak in Wuhan, China from 2019 to 2020	ANNALS OF TRANSLATIONAL MEDICINE		10.21037/atm.2020.03.168	NO	NO
WOS	Chu, DKW; Pan, Y; Cheng, SMS; Hui, KPY; Krishnan, P; Liu, YZ; Ng, DYM; Wan, CKC; Yang, P; Wang, QY; Peiris, M; Poon, LLM	Molecular Diagnosis of a Novel Coronavirus (2019-nCoV) Causing an Outbreak of Pneumonia	CLINICAL CHEMISTRY		10.1093/clinchem/hvaa029	NO	NO
WOS	Zhou, F; Yu, T; Du, RH; Fan, GH; Liu, Y; Liu, ZB; Xiang, J; Wang, YM; Song, B; Gu, XY; Guan, LL; Wei, Y; Li, H; Wu, XD; Xu, JY; Tu, SJ; Zhang, Y; Chen, H; Cao, B	Clinical course and risk factors for mortality of adult inpatients with COVID-19 in Wuhan, China: a retrospective cohort study	LANCET		10.1016/S0140-6736(20)30566-3	YES	YES
WOS	Tolksdorf, K; Buda, S; Schuler, E; Wieler, LH; Haas, W	Influenza-associated pneumonia as reference to assess seriousness of coronavirus disease COVID-19	EUROSURVEILLANCE		10.2807/1560-7917.ES.2020.25.11.2000258	NO	NO
WOS	Wang, DW; Hu, B; Hu, C; Zhu, FF; Liu, X; Zhang, J; Wang, BB; Xiang, H; Cheng, ZS; Xiong, Y; Zhao, Y; Li, YR; Wang, XH; Peng, ZY	Clinical Characteristics of 138 Hospitalized Patients With 2019 Novel Coronavirus-Infected Pneumonia in Wuhan, China	JAMA-JOURNAL OF THE AMERICAN MEDICAL ASSOCIATION		10.1001/jama.2020.1585	NO	NO
WOS	Malik, YS; Sircar, S; Bhat, S; Vinodhkumar, OR; Tiwari, R; Sah, R; Rabaan, AA; Rodriguez-Morales, AJ; Dhama, K	Emerging Coronavirus Disease (COVID-19), a pandemic public health emergency with animal linkages: Current status update	INDIAN JOURNAL OF ANIMAL SCIENCES			NO	NO
WOS	Gupta, P; Muthukumar, N; Rajshekhar, V; Tripathi, M; Thomas, S; Gupta, SK; Lal, V; Pal, P; Abraham, M; Behari, S; Paliwal, V; Singh, D; Pandey, S; Narasimhan, L; Srinivas, D; Panda, S; Kale, SS; Chandra, PS	Neurosurgery and Neurology Practices during the Novel COVID-19 Pandemic: A Consensus Statement from India	NEUROLOGY INDIA		10.4103/0028-3886.283130	NO	NO
WOS	Patel, M; Gangemi, A; Marron, R; Chowdhury, J; Yousef, I; Zheng, M; Mills, N; Tragesser, L; Giurintano, J; Gupta, R; Gordon, M; Rali, P; D'Alonso, G; Fleece, D; Zhao, HQ; Patlakh, N; Criner, G	Retrospective analysis of high flow nasal therapy in COVID-19-related moderate-to-severe hypoxaemic respiratory failure	BMJ OPEN RESPIRATORY RESEARCH		10.1136/bmjresp-2020-000650	DUPLICATE	DUPLICATE
WOS	Jha, AK; Kumar, R; Goenka, MK; Dayal, VM	Emerging Treatment and Prevention Strategies against COVID-19: A Brief Update	JOURNAL OF DIGESTIVE ENDOSCOPY		10.1055/s-0040-1712547	NO	NO
WOS	Zhao, S; Lin, QY; Ran, JJ; Musa, SS; Yang, GP; Wang, WM; Lou, YJ; Gao, DZ; Yang, L; He, DH; Wang, MH	Preliminary estimation of the basic reproduction number of novel coronavirus (2019-nCoV) in China, from 2019 to 2020: A data-driven analysis in the early phase of the outbreak	INTERNATIONAL JOURNAL OF INFECTIOUS DISEASES		10.1016/j.ijid.2020.01.050	NO	NO
WOS	Huang, CL; Wang, YM; Li, XW; Ren, LL; Zhao, JP; Hu, Y; Zhang, L; Fan, GH; Xu, JY; Gu, XY; Cheng, ZS; Yu, T; Xia, JA; Wei, Y; Wu, WJ; Xie, XL; Yin, W; Li, H; Liu, M; Xiao, Y; Gao, H; Guo, L; Xie, JG; Wang, GF; Jiang, RM; Gao, ZC; Jin, Q; Wang, JW; Cao, B	Clinical features of patients infected with 2019 novel coronavirus in Wuhan, China	LANCET		10.1016/S0140-6736(20)30183-5	NO	NO
WOS	Chan, JFW; Yuan, SF; Kok, KH; To, KKW; Chu, H; Yang, J; Xing, FF; Liu, JL; Yip, CCY; Poon, RWS; Tsoi, HW; Lo, SKF; Chan, KH; Poon, VKM; Chan, WM; Ip, JD; Cai, JP; Cheng, VCC; Chen, HL; Hui, CKM; Yuen, KY	A familial cluster of pneumonia associated with the 2019 novel coronavirus indicating person-to-person transmission: a study of a family cluster	LANCET		10.1016/S0140-6736(20)30154-9	NO	NO
WOS	Song, PP; Karako, T	COVID-19: Real-time dissemination of scientific information to fight a public health emergency of international concern	BIOSCIENCE TRENDS		10.5582/bst.2020.01056	DUPLICATE	DUPLICATE
WOS	Wang, ZW; Chen, XR; Lu, YF; Chen, FF; Zhang, W	Clinical characteristics and therapeutic procedure for four cases with 2019 novel coronavirus pneumonia receiving combined Chinese and Western medicine treatment	BIOSCIENCE TRENDS		10.5582/bst.2020.01030	NO	NO
WOS	Arabi, YM; Fowler, R; Hayden, FG	Critical care management of adults with community-acquired severe respiratory viral infection	INTENSIVE CARE MEDICINE		10.1007/s00134-020-05943-5	NO	NO
WOS	Basaran, S; Guzel, R	The role of rehabilitation in acute and chronic period of COVID-19	CUKUROVA MEDICAL JOURNAL		10.17826/cumj.793835	NO	NO
WOS	Smith, V; Devane, D; Nichol, A; Roche, D	Care bundles for improving outcomes in patients with COVID-19 or related conditions in intensive care - a rapid scoping review	COCHRANE DATABASE OF SYSTEMATIC REVIEWS		10.1002/14651858.CD013819	NO	NO
WOS	Prakash, S; Agrawal, MM; Kumar, R; Yadav, S	Clinical and epidemiological profile of patients infected by COVID-19 at a tertiary care centre in North India	MONALDI ARCHIVES FOR CHEST DISEASE		10.4081/monaldi.2020.1357	NO	NO
WOS	Asmarawati, TP; Arfijanto, MV; Hadi, U; Miftahussurur, M	HEALTHCARE ASSOCIATED COVID-19 TRANSMISSION: STRATEGIES TO PREVENT	NEW ARMENIAN MEDICAL JOURNAL			NO	NO
WOS	Krittanawong, C; Kumar, A; Hahn, J; Wang, Z; Zhang, HJ; Sun, T; Bozkurt, B; Ballantyne, CM; Virani, SS; Halperin, JL; Jneid, H	Cardiovascular risk and complications associated with COVID-19	AMERICAN JOURNAL OF CARDIOVASCULAR DISEASE			NO	NO
WOS	Kumar, V; Agarwal, V	COVID-19: Review on Its Etiology, Pathogenesis, and Existence in Humans	BIOCELL		10.32604/biocell.2020.011090	NO	NO
WOS	Dagur, HS; Dhakar, SS	Genome Organization of Covid-19 and Emerging Severe Acute Respiratory Syndrome Covid-19 Outbreak: A Pandemic	EURASIAN JOURNAL OF MEDICINE AND ONCOLOGY		10.14744/ejmo.2020.96781	NO	NO
WOS	Butt, JH; Gerds, TA; Schou, M; Kragholm, K; Phelps, M; Havers-Borgersen, E; Yafasova, A; Gislason, GH; Torp-Pedersen, C; Kober, L; Fosbol, EL	Association between statin use and outcomes in patients with coronavirus disease 2019 (COVID-19): a nationwide cohort study	BMJ OPEN		10.1136/bmjopen-2020-044421	NO	NO
WOS	Siddiq, MA; Rathore, FA; Clegg, D; Rasker, JJ	Pulmonary Rehabilitation in COVID-19 patients: A scoping review of current practice and its application during the pandemic	TURKISH JOURNAL OF PHYSICAL MEDICINE AND REHABILITATION		10.5606/tftrd.2020.6889	NO	NO
WOS	Singh, KP; Sasadeusz, J; Lewin, SR; Audsley, J	Therapeutics for COVID-19: established and in development	MICROBIOLOGY AUSTRALIA		10.1071/MA20058	NO	NO
WOS	Wu, N; Kuznik, A; Wang, DG; Moretz, C; Xi, A; Kumar, S; Hamilton, L	Incremental Costs Associated with Length of Hospitalization Due to Viral Pneumonia: Impact of Intensive Care and Economic Implications of Reducing the Length of Stay in the Era of COVID-19	CLINICOECONOMICS AND OUTCOMES RESEARCH		10.2147/CEOR.S280461	NO	NO
WOS	Ho, FK; Celis-Morales, CA; Gray, SR; Katikireddi, SV; Niedzwiedz, CL; Hastie, C; Ferguson, LD; Berry, C; Mackay, DF; Gill, JMR; Pell, JP; Sattar, N; Welsh, P	Modifiable and non-modifiable risk factors for COVID-19, and comparison to risk factors for influenza and pneumonia: results from a UK Biobank prospective cohort study	BMJ OPEN		10.1136/bmjopen-2020-040402	NO	NO
WOS	Krupa, A; Schmidt, M; Zborowska, K; Jorg, D; Czajkowska, M; Skrzypulec-Plinta, V	Impact of COVID-19 on pregnancy and delivery - current knowledge	GINEKOLOGIA POLSKA		10.5603/GP.a2020.0127	NO	NO
WOS	Hamed, E; Syed, MA; Alnuaimi, AS; Soliman, M; Alemrayat, B; Muktar, AAM; AlFehaidi, AS; AlQotba, HA	Haematological abnormalities and risk of COVID-19 infection in adult patients attending primary healthcare settings	HEMATOLOGY REPORTS		10.4081/hr.2020.8829	NO	NO
WOS	Ashish, A; Unsworth, A; Martindale, J; Sundar, R; Kavuri, K; Sedda, L; Farrier, M	CPAP management of COVID-19 respiratory failure: a first quantitative analysis from an inpatient service evaluation	BMJ OPEN RESPIRATORY RESEARCH		10.1136/bmjresp-2020-000692	DUPLICATE	DUPLICATE
WOS	Saadatian-Elahi, M; Picot, V; Henaff, L; Pradel, FK; Escuret, V; Dananche, C; Elias, C; Endtz, HP; Vanhems, P	Protocol for a prospective, observational, hospital-based multicentre study of nosocomial SARS-CoV-2 transmission: NOSO-COR Project	BMJ OPEN		10.1136/bmjopen-2020-039088	DUPLICATE	DUPLICATE
WOS	Li, Q; Zhang, T; Li, F; Mao, Z; Kang, H; Tao, L; Zhou, F; Cai, Y	Acute Kidney Injury Can Predict In-Hospital Mortality in Elderly Patients with COVID-19 in the ICU: A Single-Center Study	CLINICAL INTERVENTIONS IN AGING		10.2147/CIA.S273720	NO	NO
WOS	Rahman, S; Singh, K; Dhingra, S; Charan, J; Sharma, P; Islam, S; Jahan, D; Iskandar, K; Samad, N; Haque, M	The Double Burden of the COVID-19 Pandemic and Polypharmacy on Geriatric Population - Public Health Implications	THERAPEUTICS AND CLINICAL RISK MANAGEMENT		10.2147/TCRM.S272908	DUPLICATE	DUPLICATE
WOS	Rahman, HS; Aziz, MS; Hussein, RH; Othman, HH; Omer, SHS; Khalid, ES; Abdulrahman, NA; Amin, K; Abdullah, R	The transmission modes and sources of COVID-19: A systematic review	INTERNATIONAL JOURNAL OF SURGERY OPEN		10.1016/j.ijso.2020.08.017	NO	NO
WOS	Haftom, M; Petrucka, P; Gennechu, K; Manno, H; Tsegay, T; Amare, E; Kahsay, H; Gebremariam, A	Knowledge, Attitudes, and Practices Towards COVID-19 Pandemic Among Quarantined Adults in Tigrai Region, Ethiopia	INFECTION AND DRUG RESISTANCE		10.2147/IDR.S275744	DUPLICATE	DUPLICATE
WOS	Baronio, M; Freni-Sterrantino, A; Pinelli, M; Natalini, G; Tonini, G; Marri, M; Baglivo, M; Sabatini, T; Maltese, PE; Chiurazzi, P; Michelini, S; Morreale, G; Ascione, A; Notaro, P; Bertelli, M	Italian SARS-CoV-2 patients in intensive care: towards an identikit for subjects at risk?	EUROPEAN REVIEW FOR MEDICAL AND PHARMACOLOGICAL SCIENCES		10.26355/eurrev_202009_23061	YES	NO	NO DATA OF INTEREST
WOS	Gu, T; Chu, Q; Yu, ZS; Fa, BT; Li, AQ; Xu, L; Wu, RJ; He, YP	History of coronary heart disease increased the mortality rate of patients with COVID-19: a nested case-control study	BMJ OPEN		10.1136/bmjopen-2020-038976	NO	NO
WOS	Silva, DHF; de Camargos, JH; Rodrigues, JG; Nogueira, LS; de Azevedo, DA; Carvalho, MD; Pinheiro, MD	Impact of oral hygiene in patients undergoing mechanical ventilation in the COVID-19 pandemic	REVISTA DA ASSOCIACAO MEDICA BRASILEIRA		10.1590/1806-9282.66.S2.96	YES	NO	NO DATA OF INTEREST
WOS	Ortiz-Hernandez, L; Perez-Sastre, MA	Social inequalities in the progression of COVID-19 in the Mexican population	REVISTA PANAMERICANA DE SALUD PUBLICA-PAN AMERICAN JOURNAL OF PUBLIC HEALTH		10.26633/RPSP.2020.106	NO	NO
WOS	Jafari, A; Rezaei-Tavirani, M; Karami, S; Yazdani, M; Zali, H; Jafari, Z	Cancer Care Management During the COVID-19 Pandemic	RISK MANAGEMENT AND HEALTHCARE POLICY		10.2147/RMHP.S261357	NO	NO
WOS	Secco, G; Delorenzo, M; Zattera, C; Moore, BG; Demitry, L; Vezzoni, G; Resta, F; Barcella, B; Cappa, G; Perrone, T; Salinaro, F; Perlini, S	Lung Ultrasound in Covid-19: A useful diagnostic tool	EMERGENCY CARE JOURNAL		10.4081/ecj.2020.9017	NO	NO
WOS	O'Shea, PM; Griffin, TP; Brennan, M; Mulkerrin, EC	COVID-19: the older adult and the importance of vitamin D sufficiency	JOURNAL OF NUTRITIONAL SCIENCE		10.1017/jns.2020.36	NO	NO
WOS	Ong, SWX; Tan, WYT; Chan, YH; Fong, SW; Renia, L; Ng, LFP; Leo, YS; Lye, DC; Young, BE	Safety and potential efficacy of cyclooxygenase-2 inhibitors in coronavirus disease 2019	CLINICAL & TRANSLATIONAL IMMUNOLOGY		10.1002/cti2.1159	NO	NO
WOS	Rat, P; Olivier, E; Dutot, M	SARS-CoV-2 vs. SARS-CoV-1 management: antibiotics and inflammasome modulators potential	EUROPEAN REVIEW FOR MEDICAL AND PHARMACOLOGICAL SCIENCES		10.26355/eurrev_202007_22293	NO	NO
WOS	Vella, F; Senia, P; Ceccarelli, M; Vitale, E; Maltezou, H; Taibi, R; Lleshi, A; Rullo, EV; Pellicano, GF; Rapisarda, V; Nunnari, G; Ledda, C	Transmission mode associated with coronavirus disease 2019: a review	EUROPEAN REVIEW FOR MEDICAL AND PHARMACOLOGICAL SCIENCES		10.26355/eurrev_202007_22296	DUPLICATE	DUPLICATE
WOS	Ma, Q; Qi, D; Deng, XY; Yuan, GD; Tian, WG; Cui, Y; Yan, XF; Wang, DX	Corticosteroid therapy for patients with severe novel Coronavirus disease 2019	EUROPEAN REVIEW FOR MEDICAL AND PHARMACOLOGICAL SCIENCES		10.26355/eurrev_202008_22508	NO	NO
WOS	Massabeti, R; Cipriani, MS; Valenti, I	Covid-19: A systemic disease treated with a wide-ranging approach: A case report	JOURNAL OF POPULATION THERAPEUTICS AND CLINICAL PHARMACOLOGY		10.15586/jptcp.v27iSP1.691	NO	NO
WOS	Nasir, A; Shaukat, K; Hameed, IA; Luo, SH; Mahboob, T; Iqbal, F	A Bibliometric Analysis of Corona Pandemic in Social Sciences: A Review of Influential Aspects and Conceptual Structure	IEEE ACCESS		10.1109/ACCESS.2020.3008733	NO	NO
WOS	Wang, ST; Zheng, YS; Wang, ZQ; Yao, XQ; Dong, B; Liu, H; Qu, JR	Comparison of Chest CT Manifestations of Coronavirus Disease 2019 (COVID-19) and Pneumonia Associated with Lymphoma	INTERNATIONAL JOURNAL OF MEDICAL SCIENCES		10.7150/ijms.46688	DUPLICATE	DUPLICATE
WOS	Kunal, S; Gupta, K; Sharma, SM; Pathak, V; Mittal, S; Tarke, C	Cardiovascular system and COVID-19: perspectives from a developing country	MONALDI ARCHIVES FOR CHEST DISEASE		10.4081/monaldi.2020.1305	DUPLICATE	DUPLICATE
WOS	Ambrosino, I; Barbagelata, E; Ortona, E; Ruggieri, A; Massiah, G; Giannico, OV; Politi, C; Moretti, AM	Gender differences in patients with COVID-19: a narrative review	MONALDI ARCHIVES FOR CHEST DISEASE		10.4081/monaldi.2020.1389	DUPLICATE	DUPLICATE
WOS	[Anonymous]	Clinical management of severe acute respiratory infection (SARI) when COVID-19 disease is suspected. Interim guidance	PEDIATRIA I MEDYCYNA RODZINNA-PAEDIATRICS AND FAMILY MEDICINE		10.15557/PiMR.2020.0003	NO	NO
WOS	Moosavi, MS; Aminishakib, P; Ansari, M	Antiviral mouthwashes: possible benefit for COVID-19 with evidence-based approach	JOURNAL OF ORAL MICROBIOLOGY		10.1080/20002297.2020.1794363	DUPLICATE	DUPLICATE
WOS	Ciuca, IM	COVID-19 in Children: An Ample Review	RISK MANAGEMENT AND HEALTHCARE POLICY		10.2147/RMHP.S257180	NO	NO
WOS	Rodriguez, JA; Rubio-Gomez, H; Roa, AA; Miller, N; Eckardt, PA	Co-Infection with SARS-COV-2 and Parainfluenza in a young adult patient with pneumonia: Case Report	IDCASES		10.1016/j.idcr.2020.e00762	NO	NO
WOS	Sahin, MM; Cebeci, S; Duzlu, M; Karamert, R; Ceylan, A	The Effects of COVID-19 Pandemic in Otolaryngology Practice: A Review of the Literature	GAZI MEDICAL JOURNAL		10.12996/gmj.2020.70	NO	NO
WOS	Karabiyik, L	Management of Critical Care in COVID-19 Patients	GAZI MEDICAL JOURNAL		10.12996/gmj.2020.81	NO	NO
WOS	Al-Tawfiq, JA; Memish, ZA	Middle East respiratory syndrome coronavirus in the last two years: Health care workers still at risk	AMERICAN JOURNAL OF INFECTION CONTROL		10.1016/j.ajic.2019.04.007	NO	NO
WOS	Al Mutair, A; Ambani, Z	Narrative review of Middle East respiratory syndrome coronavirus (MERS-CoV) infection: updates and implications for practice	JOURNAL OF INTERNATIONAL MEDICAL RESEARCH		10.1177/0300060519858030	NO	NO
WOS	Alraddadi, BM; Qushmaq, I; Al-Hameed, FM; Mandourah, Y; Almekhlafi, GA; Jose, J; Al-Omari, A; Kharaba, A; Almotairi, A; Al Khatib, K; Shalhoub, S; Abdulmomen, A; Mady, A; Solaiman, O; Al-Aithan, AM; Al-Raddadi, R; Ragab, A; Balkhy, HH; Al Harthy, A; Sadat, M; Tlayjeh, H; Merson, L; Hayden, FG; Fowler, RA; Arabi, YM	Noninvasive ventilation in critically ill patients with the Middle East respiratory syndrome	INFLUENZA AND OTHER RESPIRATORY VIRUSES		10.1111/irv.12635	NO	NO
WOS	Alfaraj, SH; Al-Tawfiq, JA; Assiri, AY; Alzahrani, NA; Alanazi, AA; Memish, ZA	Clinical predictors of mortality of Middle East Respiratory Syndrome Coronavirus (MERS-CoV) infection: A cohort study	TRAVEL MEDICINE AND INFECTIOUS DISEASE		10.1016/j.tmaid.2019.03.004	NO	NO
WOS	Arabi, YM; Deeb, AM; Al-Hameed, F; Mandourah, Y; Almekhlafi, GA; Sindi, AA; Al-Omari, A; Shalhoub, S; Mady, A; Alraddadi, B; Almotairi, A; Al Khatib, K; Abdulmomen, A; Qushmaq, I; Solaiman, O; Al-Aithan, AM; Al-Raddadi, R; Ragab, A; Al Harthy, A; Kharaba, A; Jose, J; Dabbagh, T; Fowler, RA; Balkhy, HH; Merson, L; Hayden, FG	Macrolides in critically ill patients with Middle East Respiratory Syndrome	INTERNATIONAL JOURNAL OF INFECTIOUS DISEASES		10.1016/j.ijid.2019.01.041	NO	NO
WOS	Park, SY; Lee, JS; Son, JS; Ko, JH; Peck, KR; Jung, Y; Woo, HJ; Joo, YS; Eom, JS; Shi, H	Post-exposure prophylaxis for Middle East respiratory syndrome in healthcare workers	JOURNAL OF HOSPITAL INFECTION		10.1016/j.jhin.2018.09.005	NO	NO
EMBASE	Uemura K., Inoue S., Kawaguchi M.	A case of shock after 10 days systemic corticosteroid therapy for COVID-19	JA Clinical Reports (2021) 7:1 Article Number: 7. Date of Publication: 1 Dec 2021			NO	NO
EMBASE	Maes M., Higginson E., Pereira-Dias J., Curran M.D., Parmar S., Khokhar F., Cuchet-Lourenço D., Lux J., Sharma-Hajela S., Ravenhill B., Hamed I., Heales L., Mahroof R., Solderholm A., Forrest S., Sridhar S., Brown N.M., Baker S., Navapurkar V., Dougan G., Bartholdson Scott J., Conway Morris A.	Ventilator-associated pneumonia in critically ill patients with COVID-19	Critical Care (2021) 25:1 Article Number: 25. Date of Publication: 1 Dec 2021			DUPLICATE	DUPLICATE
EMBASE	Søgaard K.K., Baettig V., Osthoff M., Marsch S., Leuzinger K., Schweitzer M., Meier J., Bassetti S., Bingisser R., Nickel C.H., Khanna N., Tschudin-Sutter S., Weisser M., Battegay M., Hirsch H.H., Pargger H., Siegemund M., Egli A.	Community-acquired and hospital-acquired respiratory tract infection and bloodstream infection in patients hospitalized with COVID-19 pneumonia	Journal of Intensive Care (2021) 9:1 Article Number: 10. Date of Publication: 1 Dec 2021			DUPLICATE	DUPLICATE
EMBASE	Llitjos J.-F., Bredin S., Lascarrou J.-B., Soumagne T., Cojocaru M., Leclerc M., Lepetit A., Gouhier A., Charpentier J., Piton G., Faron M., Stoclin A., Pène F.	Increased susceptibility to intensive care unit-acquired pneumonia in severe COVID-19 patients: a multicentre retrospective cohort study	Annals of Intensive Care (2021) 11:1 Article Number: 20. Date of Publication: 1 Dec 2021			DUPLICATE	DUPLICATE
EMBASE	Lau K., Dorigatti I., Miraldo M., Hauck K.	SARIMA-modelled greater severity and mortality during the 2010/11 post-pandemic influenza season compared to the 2009 H1N1 pandemic in English hospitals	International journal of infectious diseases : IJID : official publication of the International Society for Infectious Diseases (2021). Date of Publication: 3 Feb 2021			NO	NO
EMBASE	Roumier M., Paule R., Vallée A., Rohmer J., Ballester M., Brun A.-L., Cerf C., Chabi M.-L., Chinet T., Colombier M.-A., Farfour E., Fourn E., Géri G., Khau D., Marroun I., Ponsoye M., Roux A., Salvator H., Schoindre Y., Si Larbi A.-G., Tchérakian C., Vasse M., Verrat A., Zuber B., Couderc L.-J., Kahn J.-E., Groh M., Ackermann F.	Tocilizumab for Severe Worsening COVID-19 Pneumonia: a Propensity Score Analysis	Journal of Clinical Immunology (2021) 41:2 (303-314). Date of Publication: 1 Feb 2021			DUPLICATE	DUPLICATE
EMBASE	Sakr Y., Giovini M., Leone M., Pizzilli G., Kortgen A., Bauer M., Tonetti T., Duclos G., Zieleskiewicz L., Buschbeck S., Ranieri V.M., Antonucci E.	The clinical spectrum of pulmonary thromboembolism in patients with coronavirus disease-2019 (COVID-19) pneumonia: A European case series	Journal of Critical Care (2021) 61 (39-44). Date of Publication: 1 Feb 2021			NO	NO
EMBASE	Papadimitriou J.C., Drachenberg C.B., Kleiner D., Choudhri N., Haririan A., Cebotaru V.	Tubular Epithelial and Peritubular Capillary Endothelial Injury in COVID-19 AKI	Kidney International Reports (2021) 6:2 (518-525). Date of Publication: 1 Feb 2021			NO	NO
EMBASE	Yatim N., Bonnet N., Wing Tin S.N., Cohen Y., Degos B.	Persistent bilateral Tapia syndrome following critical COVID-19	Clinical Neurophysiology (2021) 132:2 (505-506). Date of Publication: 1 Feb 2021			NO	NO
EMBASE	Al-Quteimat O.M., Amer A.M.	SARS-CoV-2 outbreak: How can pharmacists help?	Research in social & administrative pharmacy : RSAP (2021) 17:2 (480-482). Date of Publication: 1 Feb 2021			DUPLICATE	DUPLICATE
EMBASE	Singh S., Shah P.L.	Safe and Efficient Practice of Bronchoscopic Sampling from Mechanically Ventilated Patients: A Structured Evaluation of the Ambu Bronchosampler-Ascope 4 Integrated System	Respiration (2021) 100:1 (27-33). Date of Publication: 1 Feb 2021			DUPLICATE	DUPLICATE
EMBASE	Borczuk A.C.	Pulmonary pathology of COVID-19: a review of autopsy studies	Current opinion in pulmonary medicine (2021) Publish Ahead of Print. Date of Publication: 4 Jan 2021			DUPLICATE	DUPLICATE
EMBASE	Aquino-Martinez R., Hernández-Vigueras S.	Severe COVID-19 lung infection in older people and periodontitis	Journal of Clinical Medicine (2021) 10:2 (1-17) Article Number: 279. Date of Publication: 2 Jan 2021			NO	NO
EMBASE	Gidari A., Nofri M., Saccarelli L., Bastianelli S., Sabbatini S., Bozza S., Camilloni B., Fusco-Moffa I., Monari C., De Robertis E., Mencacci A., Francisci D.	Is recurrence possible in coronavirus disease 2019 (COVID-19)? Case series and systematic review of literature	European Journal of Clinical Microbiology and Infectious Diseases (2021) 40:1. Date of Publication: 1 Jan 2021			NO	NO
EMBASE	Savaie M.	Does endotracheal tube clamping during intubation of COVID-19 patients increase the risk of negative pressure pulmonary edema?	Canadian Journal of Anesthesia (2021) 68:1 (165). Date of Publication: 1 Jan 2021			NO	NO
EMBASE	De Waele J.J., Derde L., Bassetti M.	Antimicrobial stewardship in ICUs during the COVID-19 pandemic: back to the 90s?	Intensive Care Medicine (2021) 47:1 (104-106). Date of Publication: 1 Jan 2021			NO	NO
EMBASE	Schmidt M., Hajage D., Demoule A., Pham T., Combes A., Dres M., Lebbah S., Kimmoun A., Mercat A., Beduneau G., Palmyre J., Prevost M., Asfar P., Beloncle F., Demiselle J., Pavot A., Monnet X., Richard C., Mayaux J., Beurton A., Descamps R., Joret A., Du Cheyron D., Pene F., Chiche J.-D., Jozwiak M., Jaubert P., Voiriot G., Fartoukh M., Teulier M., Blayau C., L’Her E., Aubron C., Bodenes L., Ferri…	Clinical characteristics and day-90 outcomes of 4244 critically ill adults with COVID-19: a prospective cohort study	Intensive Care Medicine (2021) 47:1 (60-73). Date of Publication: 1 Jan 2021			DUPLICATE	DUPLICATE
EMBASE	Elarabi A.M., Albakri M.M., Babiker M., Hussein M., Ahmed M., Mazhar R., Raza T.	A series of unfortunate events: Mind the windpipe	Clinical Case Reports (2021) 9:1 (582-583). Date of Publication: 1 Jan 2021			NO	NO
EMBASE	Rouzé A., Martin-Loeches I., Povoa P., Makris D., Artigas A., Bouchereau M., Lambiotte F., Metzelard M., Cuchet P., Boulle Geronimi C., Labruyere M., Tamion F., Nyunga M., Luyt C.-E., Labreuche J., Pouly O., Bardin J., Saade A., Asfar P., Baudel J.-L., Beurton A., Garot D., Ioannidou I., Kreitmann L., Llitjos J.-F., Magira E., Mégarbane B., Meguerditchian D., Moglia E., Mekontso-Dessap A., Reigni…	Relationship between SARS-CoV-2 infection and the incidence of ventilator-associated lower respiratory tract infections: a European multicenter cohort study	Intensive Care Medicine (2021). Date of Publication: 2021			DUPLICATE	DUPLICATE
EMBASE	Garcia-Vidal C., Sanjuan G., Moreno-García E., Puerta-Alcalde P., Garcia-Pouton N., Chumbita M., Fernandez-Pittol M., Pitart C., Inciarte A., Bodro M., Morata L., Ambrosioni J., Grafia I., Meira F., Macaya I., Cardozo C., Casals C., Tellez A., Castro P., Marco F., García F., Mensa J., Martínez J.A., Soriano A., Rico V., Hernández-Meneses M., Agüero D., Torres B., González A., de la Mora L., Rojas…	Incidence of co-infections and superinfections in hospitalized patients with COVID-19: a retrospective cohort study	Clinical Microbiology and Infection (2021) 27:1 (83-88). Date of Publication: 1 Jan 2021			YES	YES
EMBASE	Manzanares W., Moreira E., Hardy G.	Pharmaconutrition revisited for critically ill patients with coronavirus disease 2019 (COVID-19): Does selenium have a place?	Nutrition (2021) 81 Article Number: 110989. Date of Publication: 1 Jan 2021			DUPLICATE	DUPLICATE
EMBASE	Bartoletti M., Marconi L., Scudeller L., Pancaldi L., Tedeschi S., Giannella M., Rinaldi M., Bussini L., Valentini I., Ferravante A.F., Potalivo A., Marchionni E., Fornaro G., Pascale R., Pasquini Z., Puoti M., Merli M., Barchiesi F., Volpato F., Rubin A., Saracino A., Tonetti T., Gaibani P., Ranieri V.M., Viale P., Cristini F.	Efficacy of corticosteroid treatment for hospitalized patients with severe COVID-19: a multicentre study	Clinical Microbiology and Infection (2021) 27:1 (105-111). Date of Publication: 1 Jan 2021			NO	NO
EMBASE	Rawson T.M., Wilson R.C., Holmes A.	Understanding the role of bacterial and fungal infection in COVID-19	Clinical Microbiology and Infection (2021) 27:1 (9-11). Date of Publication: 1 Jan 2021			YES	NO	COMMENTARY/EDITORIAL
EMBASE	Sieswerda E., de Boer M.G.J., Bonten M.M.J., Boersma W.G., Jonkers R.E., Aleva R.M., Kullberg B.-J., Schouten J.A., van de Garde E.M.W., Verheij T.J., van der Eerden M.M., Prins J.M., Wiersinga W.J.	Recommendations for antibacterial therapy in adults with COVID-19 – an evidence based guideline	Clinical Microbiology and Infection (2021) 27:1 (61-66). Date of Publication: 1 Jan 2021			NO	NO
EMBASE	Kameda T., Mizuma Y., Taniguchi H., Fujita M., Taniguchi N.	Point-of-care lung ultrasound for the assessment of pneumonia: a narrative review in the COVID-19 era	Journal of Medical Ultrasonics (2021). Date of Publication: 2021			DUPLICATE	DUPLICATE
EMBASE	Gupta V.K., Alkandari B.M., Mohammed W., Tobar A.M., Abdelmohsen M.A.	Ventilator associated lung injury in severe COVID-19 pneumonia patients – Case Reports: Ventilator associated lung injury in COVID-19	European Journal of Radiology Open (2021) 8 Article Number: 100310. Date of Publication: 1 Jan 2021			NO	NO
EMBASE	García-Meniño I., Forcelledo L., Rosete Y., García-Prieto E., Escudero D., Fernández J.	Spread of OXA-48-producing Klebsiella pneumoniae among COVID-19-infected patients: The storm after the storm	Journal of Infection and Public Health (2021) 14:1 (50-52). Date of Publication: 1 Jan 2021			DUPLICATE	DUPLICATE
EMBASE	Blaize M., Mayaux J., Luyt C.-E., Lampros A., Fekkar A.	COVID-19–related respiratory failure and lymphopenia do not seem associated with pneumocystosis	American Journal of Respiratory and Critical Care Medicine (2021) 202:12 (1734-1736). Date of Publication: 2021			NO	NO
EMBASE	Moretti M., Van Laethem J., Minini A., Pierard D., Malbrain M.L.N.G.	Ventilator-associated bacterial pneumonia in coronavirus 2019 disease, a retrospective monocentric cohort study	Journal of Infection and Chemotherapy (2021). Date of Publication: 2021			DUPLICATE	DUPLICATE
EMBASE	Durán-Manuel E.M., Cruz-Cruz C., Ibáñez-Cervantes G., Bravata-Alcántara J.C., Sosa-Hernández O., Delgado-Balbuena L., León-García G., Cortés-Ortíz I.A., Cureño-Díaz M.A., Castro-Escarpulli G., Vélez-Reséndiz J.M., Bello-López J.M.	Clonal dispersion of Acinetobacter baumannii in an intensive care unit designed to patients COVID-19	Journal of Infection in Developing Countries (2021) 15:1 (58-68). Date of Publication: 1 Jan 2021			DUPLICATE	DUPLICATE
EMBASE	Javanian M., Bayani M., Shokri M., Sadeghi-Haddad-Zavareh M., Babazadeh A., Ghadimi R., Sepidarkish M., Bijani A., Yahyapour Y., Barary M., Hasanpour A.H., Ebrahimpour S.	Risk factors for mortality of 557 adult patients with COVID 19 in Babol, Northern Iran: a retrospective cohort study	Bratislavske lekarske listy (2021) 122:1 (34-38). Date of Publication: 2021			DUPLICATE	DUPLICATE
EMBASE	Kohli A., Hande P.C., Chugh S.	Role of chest radiography in the management of COVID-19 pneumonia: An overview and correlation with pathophysiologic changes	Indian Journal of Radiology and Imaging (2021) 31:5 Supplement 1 (S70-S79). Date of Publication: 1 Jan 2021			NO	NO
EMBASE	Bharat A., Querrey M., Markov N.S., Kim S., Kurihara C., Garza-Castillon R., Manerikar A., Shilatifard A., Tomic R., Politanska Y., Abdala-Valencia H., Yeldandi A.V., Lomasney J.W., Misharin A.V., Budinger G.R.S.	Lung transplantation for patients with severe COVID-19	Science Translational Medicine (2020) 12:574 Article Number: eabe4282. Date of Publication: 16 Dec 2020			DUPLICATE	DUPLICATE
EMBASE	Bharat A., Querrey M., Markov N.S., Kim S., Kurihara C., Garza-Castillon R., Manerikar A., Shilatifard A., Tomic R., Politanska Y., Abdala-Valencia H., Yeldandi A.V., Lomasney J.W., Misharin A.V., Scott Budinger G.R.	Lung transplantation for patients with severe COVID-19	Science Translational Medicine (2020) 12:574 Article Number: eabe4282. Date of Publication: 16 Dec 2020			DUPLICATE	DUPLICATE
EMBASE	Serrano O.K., Kutzler H.L., Rochon C., Radojevic J.A., Lawlor M.T., Hammond J.A., Gluck J., Feingold A.D., Jaiswal A.	Incidental COVID-19 in a heart-kidney transplant recipient with malnutrition and recurrent infections: Implications for the SARS-CoV-2 immune response	Transplant Infectious Disease (2020) 22:6 Article Number: e13367. Date of Publication: 1 Dec 2020			NO	NO
EMBASE	Gellings P.S., Wilkins A.A., Morici L.A.	Recent advances in the pursuit of an effective acinetobacter baumannii vaccine	Pathogens (2020) 9:12 (1-19) Article Number: 1066. Date of Publication: 1 Dec 2020			DUPLICATE	DUPLICATE
EMBASE	Gregorova M., Morse D., Brignoli T., Steventon J., Hamilton F., Albur M., Arnold D., Thomas M., Halliday A., Baum H., Rice C., Avison M.B., Davidson A.D., Santopaolo M., Oliver E., Goenka A., Finn A., Wooldridge L., Amulic B., Boyton R.J., Altmann D.M., Butler D.K., McMurray C., Stockton J., Nicholls S., Cooper C., Loman N., Cox M.J., Rivino L., Massey R.C.	Post-acute COVID-19 associated with evidence of bystander t-cell activation and a recurring antibiotic-resistant bacterial pneumonia	eLife (2020) 9 (1-13) Article Number: e63430. Date of Publication: 1 Dec 2020			DUPLICATE	DUPLICATE
EMBASE	Sahebnasagh A., Saghafi F., Safdari M., Khataminia M., Sadremomtaz A., Talaei Z., Rezai Ghaleno H., Bagheri M., Habtemariam S., Avan R.	Neutrophil elastase inhibitor (sivelestat) may be a promising therapeutic option for management of acute lung injury/acute respiratory distress syndrome or disseminated intravascular coagulation in COVID-19	Journal of Clinical Pharmacy and Therapeutics (2020) 45:6 (1515-1519). Date of Publication: 1 Dec 2020			NO	NO
EMBASE	Gamberini L., Tonetti T., Spadaro S., Zani G., Mazzoli C.A., Capozzi C., Giampalma E., Bacchi Reggiani M.L., Bertellini E., Castelli A., Cavalli I., Colombo D., Crimaldi F., Damiani F., Fogagnolo A., Fusari M., Gamberini E., Gordini G., Laici C., Lanza M.C., Leo M., Marudi A., Nardi G., Ottaviani I., Papa R., Potalivo A., Russo E., Taddei S., Volta C.A., Ranieri V.M., Tartaglione M., Chiarini V.,…	Factors influencing liberation from mechanical ventilation in coronavirus disease 2019: multicenter observational study in fifteen Italian ICUs	Journal of Intensive Care (2020) 8:1 Article Number: 80. Date of Publication: 1 Dec 2020			DUPLICATE	DUPLICATE
EMBASE	Sitapara R.A., Gauthier A.G., Patel V.S., Lin M., Zur M., Ashby C.R., Mantell L.L.	The α7 nicotinic acetylcholine receptor agonist GTS-21 improves bacterial clearance in mice by restoring hyperoxia-compromised macrophage function	Molecular Medicine (2020) 26:1 Article Number: 98. Date of Publication: 1 Dec 2020			DUPLICATE	NO
EMBASE	Luyt C.-E., Sahnoun T., Gautier M., Vidal P., Burrel S., Pineton de Chambrun M., Chommeloux J., Desnos C., Arzoine J., Nieszkowska A., Bréchot N., Schmidt M., Hekimian G., Boutolleau D., Robert J., Combes A., Chastre J.	Ventilator-associated pneumonia in patients with SARS-CoV-2-associated acute respiratory distress syndrome requiring ECMO: a retrospective cohort study	Annals of Intensive Care (2020) 10:1 Article Number: 158. Date of Publication: 1 Dec 2020			DUPLICATE	DUPLICATE
EMBASE	Razazi K., Arrestier R., Haudebourg A.F., Benelli B., Carteaux G., Decousser J.‑W., Fourati S., Woerther P.L., Schlemmer F., Charles-Nelson A., Botterel F., de Prost N., Mekontso Dessap A.	Risks of ventilator-associated pneumonia and invasive pulmonary aspergillosis in patients with viral acute respiratory distress syndrome related or not to Coronavirus 19 disease	Critical Care (2020) 24:1 Article Number: 699. Date of Publication: 1 Dec 2020			DUPLICATE	DUPLICATE
EMBASE	Suresh V., Sharma S., Aggarwal A.	Preanesthetic Povidone-Iodine gargles for patients with COVID-19	Journal of Clinical Anesthesia (2020) 67 Article Number: 110035. Date of Publication: 1 Dec 2020			DUPLICATE	DUPLICATE
EMBASE	Farfour E., Lecuru M., Dortet L., Le Guen M., Cerf C., Karnycheff F., Bonnin R.A., Vasse M., Lesprit P.	Carbapenemase-producing Enterobacterales outbreak: Another dark side of COVID-19	American Journal of Infection Control (2020) 48:12 (1533-1536). Date of Publication: 1 Dec 2020			NO	NO
EMBASE	Mady A., Aletreby W., Abdulrahman B., Lhmdi M., Noor A.M., Alqahtani S.A., Soliman I., Alharthy A., Karakitsos D., Memish Z.A.	Tocilizumab in the treatment of rapidly evolving COVID-19 pneumonia and multifaceted critical illness: A retrospective case series	Annals of Medicine and Surgery (2020) 60 (417-424). Date of Publication: 1 Dec 2020			DUPLICATE	DUPLICATE
EMBASE	de Souza L., Nwanji V., Kaur G.	An auspicious triumph of recovery from dialysis-requiring acute kidney injury in COVID-19 in a patient with chronic kidney disease, α-1 antitrypsin deficiency, and liver transplant: A case report	Clinical Nephrology (2020) 94:6 (297-306). Date of Publication: 1 Dec 2020			NO	NO
EMBASE	Toledano-Massiah S., Badat N., Leberre A., Bruel C., Ray A., Gerber S., Zins M., Hodel J.	Unusual brain MRI pattern in 2 patients with COVID-19 acute respiratory distress syndrome	American Journal of Neuroradiology (2020) 41:12 (2204-2205). Date of Publication: 1 Dec 2020			NO	NO
EMBASE	Conte G., Avignone S., Carbonara M., Meneri M., Ortolano F., Cinnante C., Triulzi F.	COVID-19-associated PRES-like encephalopathy with perivascular gadolinium enhancement	American Journal of Neuroradiology (2020) 41:12 (2206-2208). Date of Publication: 1 Dec 2020			NO	NO
EMBASE	Lopes C.C.B., Brucki S.M.D., Passos Neto C.E.B., Corazza L.A., Baima J.P.S., Fiorentino M.D., Tatsch J.F.S., Martin M.D.G.M., Lucato L.T., Gomes H.R., Rocha M.S.G., Fortini I., Nitrini R., Castro L.H.	Acute disseminated encephalomyelitis in COVID-19: Presentation of two cases and review of the literature	Arquivos de Neuro-Psiquiatria (2020) 78:12 (805-810). Date of Publication: 1 Dec 2020			NO	NO
EMBASE	Radnis C., Qiu S., Jhaveri M., Da Silva I., Szewka A., Koffman L.	Radiographic and clinical neurologic manifestations of COVID-19 related hypoxemia	Journal of the Neurological Sciences (2020) 418 Article Number: 117119. Date of Publication: 15 Nov 2020			NO	NO
EMBASE	Sangare A., Dong A., Valente M., Pyatigorskaya N., Cao A., Altmayer V., Zyss J., Lambrecq V., Roux D., Morlon Q., Perez P., Salah A.B., Virolle S., Puybasset L., Sitt J.D., Rohaut B., Naccache L.	Neuroprognostication of consciousness recovery in a patient with covid-19 related encephalitis: Preliminary findings from a multimodal approach	Brain Sciences (2020) 10:11 (1-13) Article Number: 845. Date of Publication: 1 Nov 2020			NO	NO
EMBASE	Lévesque V., Millaire É., Corsilli D., Rioux-Massé B., Carrier F.-M.	Severe immune thrombocytopenic purpura in critical COVID-19	International Journal of Hematology (2020) 112:5 (746-750). Date of Publication: 1 Nov 2020			DUPLICATE	DUPLICATE
EMBASE	Akinosoglou K., Gogos C.	Severe COVID-19 and interleukin-6 receptor antagonist tocilizumab: Some notes of concern	Respirology (2020) 25:11 (1209). Date of Publication: 1 Nov 2020			NO	NO
EMBASE	Renaud-Picard B., Gallais F., Riou M., Zouzou A., Porzio M., Kessler R.	Delayed pulmonary abscess following COVID-19 pneumonia: A case report	Respiratory Medicine and Research (2020) 78 Article Number: 100776. Date of Publication: 1 Nov 2020			NO	NO
EMBASE	Moreno-Pérez O., Andres M., Leon-Ramirez J.-M., Sánchez-Payá J., Rodríguez J.C., Sánchez R., García-Sevila R., Boix V., Gil J., Merino E.	Experience with tocilizumab in severe COVID-19 pneumonia after 80 days of follow-up: A retrospective cohort study	Journal of Autoimmunity (2020) 114 Article Number: 102523. Date of Publication: 1 Nov 2020			NO	NO
EMBASE	McMullen K.M., Smith B.A., Rebmann T.	Impact of SARS-CoV-2 on hospital acquired infection rates in the United States: Predictions and early results	American Journal of Infection Control (2020) 48:11 (1409-1411). Date of Publication: 1 Nov 2020			YES	NO	NO DATA OF INTEREST
EMBASE	Lima W.G., Brito J.C.M., da Cruz Nizer W.S.	Ventilator-associated pneumonia (VAP) caused by carbapenem-resistant Acinetobacter baumannii in patients with COVID-19: Two problems, one solution?	Medical Hypotheses (2020) 144 Article Number: 110139. Date of Publication: 1 Nov 2020			DUPLICATE	DUPLICATE
EMBASE	Tan G.P., Ho S., Fan B.E., Chotirmall S.H., Tan C.H., Lew S.J.W., Chia P.Y., Young B.E., Abisheganaden J.A., Puah S.H.	Reversible platypnea-orthodeoxia in COVID-19 acute respiratory distress syndrome survivors	Respiratory Physiology and Neurobiology (2020) 282 Article Number: 103515. Date of Publication: 1 Nov 2020			NO	NO
EMBASE	Misra A.	Balanced nutrition is needed in times of COVID19 epidemic in India: A call for action for all nutritionists and physicians	Diabetes and Metabolic Syndrome: Clinical Research and Reviews (2020) 14:6 (1747-1750). Date of Publication: 1 Nov 2020			NO	NO
EMBASE	Ghasemiyeh P., Mohammadi-Samani S.	COVID-19 outbreak: Challenges in pharmacotherapy based on pharmacokinetic and pharmacodynamic aspects of drug therapy in patients with moderate to severe infection	Heart and Lung (2020) 49:6 (763-773). Date of Publication: 1 Nov 2020			DUPLICATE	DUPLICATE
EMBASE	Letellier A., Gibelin A., Voiriot G., Fartoukh M., Djibré M.	Destructive pulmonary fibrosis after severe COVID-19 pneumonia	International Journal of Infectious Diseases (2020) 100 (377-378). Date of Publication: 1 Nov 2020			NO	NO
EMBASE	Annane D., Heming N., Grimaldi-Bensouda L., Frémeaux-Bacchi V., Vigan M., Roux A.-L., Marchal A., Michelon H., Rottman M., Moine P.	Eculizumab as an emergency treatment for adult patients with severe COVID-19 in the intensive care unit: A proof-of-concept study	EClinicalMedicine (2020) 28 Article Number: 100590. Date of Publication: 1 Nov 2020			DUPLICATE	DUPLICATE
EMBASE	Goldstein E.J.C., Tillotson G., Redell M.	Antimicrobial Management of Respiratory Infections in Severe Acute Respiratory Syndrome Coronavirus 2 Patients: Clinical and Antimicrobial Stewardship Programs Conundrums	Open Forum Infectious Diseases (2020) 7:11 Article Number: ofaa517. Date of Publication: 1 Nov 2020			NO	NO
EMBASE	Kimmig L.M., Wu D., Gold M., Pettit N.N., Pitrak D., Mueller J., Husain A.N., Mutlu E.A., Mutlu G.M.	IL-6 Inhibition in Critically Ill COVID-19 Patients Is Associated With Increased Secondary Infections	Frontiers in Medicine (2020) 7 Article Number: 583897. Date of Publication: 28 Oct 2020			NO	NO
EMBASE	Koumpa F.S., Forde C.T., Manjaly J.G.	Sudden irreversible hearing loss post COVID-19	BMJ Case Reports (2020) 13:11 Article Number: 647. Date of Publication: 13 Oct 2020			NO	NO
EMBASE	Stevenson D.R., Sahemey M., Cevallos Morales J., Martín-Lázaro J., Buchanan R., Serafino Wani R.	Improving Antimicrobial Stewardship in Critically-Ill Patients with COVID-19	Clinical infectious diseases : an official publication of the Infectious Diseases Society of America (2020). Date of Publication: 11 Oct 2020			DUPLICATE	DUPLICATE
EMBASE	Katsuno T., Suzuki M., Ishikane M., Kinoshita N., Tsukada A., Morita C., Kusaba Y., Sakamoto K., Yamaguchi Y., Tsujimoto Y., Hashimoto M., Terada J., Takasaki J., Izumi S., Okuhama A., Ide S., Moriyama Y., Matsuda K., Takamatsu Y., Mitsuya H., Hojo M., Sugiyama H.	A familial cluster of severe coronavirus disease 2019 that required intubation of all family members	Infectious Diseases (2020) 52:10 (755-758). Date of Publication: 2 Oct 2020			NO	NO
EMBASE	Khokhar M., Roy D., Purohit P., Goyal M., Setia P.	Viricidal treatments for prevention of coronavirus infection	Pathogens and Global Health (2020) 114:7 (349-359). Date of Publication: 2 Oct 2020			DUPLICATE	DUPLICATE
EMBASE	Huette P., Beyls C., Guilbart M., Coquet A., Berna P., Haye G., Roger P.-A., Besserve P., Bernasinski M., Dupont H., Abou-Arab O., Mahjoub Y.	Extracorporeal membrane oxygenation for respiratory failure in COVID-19 patients: outcome and time-course of clinical and biological parameters	Canadian Journal of Anesthesia (2020) 67:10 (1486-1488). Date of Publication: 1 Oct 2020			NO	NO
EMBASE	Dodd L.E., Follmann D., Wang J., Koenig F., Korn L.L., Schoergenhofer C., Proschan M., Hunsberger S., Bonnett T., Makowski M., Belhadi D., Wang Y., Cao B., Mentre F., Jaki T.	Endpoints for randomized controlled clinical trials for COVID-19 treatments	Clinical Trials (2020) 17:5 (472-482). Date of Publication: 1 Oct 2020			NO	NO
EMBASE	Parekh R.M., Lai Y.H.	COVID-19 patients for tracheostomy: Anesthetic and team considerations	Journal of Clinical Anesthesia (2020) 65 Article Number: 109883. Date of Publication: 1 Oct 2020			NO	NO
EMBASE	Feng G., Huang W.-Q., Liu M.-L., Lin S.-C., Zhang X.-Z., Zhang Y., He X.-Q., Liu J.-L., Chen Z.-J., Guo Z.-K., Gao J., Yao C.-Z., He N., Yan Q.-Q., Mi M.	Clinical Features of COVID-19 Patients in Xiaogan City	SN Comprehensive Clinical Medicine (2020) 2:10 (1717-1723). Date of Publication: 1 Oct 2020			NO	NO
EMBASE	Poe F.L., Corn J.	N-Acetylcysteine: A potential therapeutic agent for SARS-CoV-2	Medical Hypotheses (2020) 143 Article Number: 109862. Date of Publication: 1 Oct 2020			NO	NO
EMBASE	Häfner S.	A tale of two microbes	Microbes and Infection (2020) 22:9 (389-391). Date of Publication: 1 Oct 2020			NO	NO
EMBASE	Fraga M., Moradpour D., Artru F., Romailler E., Tschopp J., Schneider A., Chtioui H., Neerman-Arbez M., Casini A., Alberio L., Sempoux C.	Hepatocellular type II fibrinogen inclusions in a patient with severe COVID-19 and hepatitis	Journal of Hepatology (2020) 73:4 (967-970). Date of Publication: 1 Oct 2020			DUPLICATE	DUPLICATE
EMBASE	Hughes S., Troise O., Donaldson H., Mughal N., Moore L.S.P.	Bacterial and fungal coinfection among hospitalized patients with COVID-19: a retrospective cohort study in a UK secondary-care setting	Clinical Microbiology and Infection (2020) 26:10 (1395-1399). Date of Publication: 1 Oct 2020			DUPLICATE	DUPLICATE
EMBASE	Dowlatshahi K., Swanson B., Mashiana S.S.	Sars-cov-2 associated gastroenteritis under microscope	American Journal of Gastroenterology (2020) 115:SUPPL (S1485-S1486). Date of Publication: 1 Oct 2020			NO	NO
EMBASE	Tong M., Jiang Y., Xia D., Xiong Y., Zheng Q., Chen F., Zou L., Xiao W., Zhu Y.	Elevated expression of serum endothelial cell adhesion molecules in COVID-19 patients	Journal of Infectious Diseases (2020) 222:6 (894-898). Date of Publication: 15 Sep 2020			DUPLICATE	DUPLICATE
EMBASE	Lee Y.H., Choi K.-J., Choi S.H., Lee S.Y., Kim K.C., Kim E.J., Lee J.	Clinical significance of timing of intubation in critically ill patients with COVID-19: A multi-center retrospective study	Journal of Clinical Medicine (2020) 9:9 (1-12) Article Number: 2847. Date of Publication: 1 Sep 2020			DUPLICATE	DUPLICATE
EMBASE	Póvoa H.C.C., Chianca G.C., Iorio N.L.P.P.	COVID-19: An Alert to Ventilator-Associated Bacterial Pneumonia	Infectious Diseases and Therapy (2020) 9:3 (417-420). Date of Publication: 1 Sep 2020			DUPLICATE	DUPLICATE
EMBASE	Monneret G., de Marignan D., Coudereau R., Bernet C., Ader F., Frobert E., Gossez M., Viel S., Venet F., Wallet F.	Immune monitoring of interleukin-7 compassionate use in a critically ill COVID-19 patient	Cellular and Molecular Immunology (2020) 17:9 (1001-1003). Date of Publication: 1 Sep 2020			DUPLICATE	DUPLICATE
EMBASE	Aguila E.J.T., Lontok M.A.D.C., Aguila E.J.T.	Letter: role of probiotics in the COVID-19 pandemic	Alimentary Pharmacology and Therapeutics (2020) 52:5 (931-932). Date of Publication: 1 Sep 2020			NO	NO
EMBASE	Youngs J., Wyncoll D., Hopkins P., Arnold A., Ball J., Bicanic T.	Improving antibiotic stewardship in COVID-19: Bacterial co-infection is less common than with influenza	Journal of Infection (2020) 81:3 (e55-e57). Date of Publication: 1 Sep 2020			YES	NO	NO DATA OF INTEREST
EMBASE	Mardani M., Nadji S.A., Sarhangipor K.A., Sharifi-Razavi A., Baziboroun M.	COVID-19 infection recurrence presenting with meningoencephalitis	New Microbes and New Infections (2020) 37 Article Number: 100732. Date of Publication: 1 Sep 2020			NO	NO
EMBASE	Favalli E.G., Biggioggero M., Maioli G., Caporali R.	Baricitinib for COVID-19: a suitable treatment?	The Lancet Infectious Diseases (2020) 20:9 (1012-1013). Date of Publication: 1 Sep 2020			NO	NO
EMBASE	Tanaka S., De Tymowski C., Assadi M., Zappella N., Jean-Baptiste S., Robert T., Peoch K., Lortat-Jacob B., Fontaine L., Bouzid D., Tran-Dinh A., Tashk P., Meilhac O., Montravers P.	Lipoprotein concentrations over time in the intensive care unit COVID-19 patients: Results from the ApoCOVID study	PLoS ONE (2020) 15:9 September 2020 Article Number: e0239573. Date of Publication: 1 Sep 2020			DUPLICATE	DUPLICATE
EMBASE	Patel M., Gangemi A., Marron R., Chowdhury J., Yousef I., Zheng M., Mills N., Tragesser L., Giurintano J., Gupta R., Gordon M., Rali P., D'Alonso G., Fleece D., Zhao H., Patlakh N., Criner G.	Retrospective analysis of high flow nasal therapy in COVID-19-related moderate-to-severe hypoxaemic respiratory failure	BMJ Open Respiratory Research (2020) 7:1 Article Number: e000650. Date of Publication: 26 Aug 2020			DUPLICATE	DUPLICATE
EMBASE	Sakano T., Bittner E.A., Chang M.G., Berra L.	Above and beyond: Biofilm and the ongoing search for strategies to reduce ventilator-associated pneumonia (VAP)	Critical Care (2020) 24:1 Article Number: 510. Date of Publication: 18 Aug 2020			DUPLICATE	DUPLICATE
EMBASE	Singh A.	Noninvasive versus invasive ventilation: One modality cannot fit all during COVID-19 outbreak	Korean Journal of Anesthesiology (2020) 73:4 (359-361). Date of Publication: 1 Aug 2020			NO	NO
EMBASE	Su X.W., Palka S.V., Rao R.R., Chen F.S., Brackney C.R., Cambi F.	SARS-CoV-2–associated Guillain-Barré syndrome with dysautonomia	Muscle and Nerve (2020) 62:2 (E48-E49). Date of Publication: 1 Aug 2020			NO	NO
EMBASE	Wong W.-Y., Kong Y.-C., See J.-J., Kan R.K.C., Lim M.P.P., Chen Q., Lim B., Ong S.	Anaesthetic management of patients with COVID-19: infection prevention and control measures in the operating theatre	British Journal of Anaesthesia (2020) 125:2 (e239-e241). Date of Publication: 1 Aug 2020			DUPLICATE	DUPLICATE
EMBASE	West T.A., Malik S., Nalpantidis A., Tran T., Cannon C., Bhonagiri D., Chan K., Cheong E., Wan Sai Cheong J., Cheung W., Choudhury F., Ernest D., Farah C.S., Fernando S., Kanapathipillai R., Kol M., Murfin B., Naqvi H., Shah A., Wagh A., Ojaimi S., Frankum B., Riminton S., Keat K.	Tocilizumab for severe COVID-19 pneumonia: Case series of 5 Australian patients	International Journal of Rheumatic Diseases (2020) 23:8 (1030-1039). Date of Publication: 1 Aug 2020			DUPLICATE	DUPLICATE
EMBASE	Mongodi S., Orlando A., Arisi E., Tavazzi G., Santangelo E., Caneva L., Pozzi M., Pariani E., Bettini G., Maggio G., Perlini S., Preda L., Iotti G.A., Mojoli F.	Lung Ultrasound in Patients with Acute Respiratory Failure Reduces Conventional Imaging and Health Care Provider Exposure to COVID-19	Ultrasound in Medicine and Biology (2020) 46:8 (2090-2093). Date of Publication: 1 Aug 2020			DUPLICATE	DUPLICATE
EMBASE	Chen W.-C., Lai Y.-C., Lin C.-H., Zheng J.-F., Hung W.-C., Wang Y.-J., Kuo T.-H., Wu L.-H., Tong Y.-S., Lu M.-C., Liu K.-S.	First COVID-19 mortality case in Taiwan with bacterial co-infection by national surveillance of critically ill patients with influenza-negative pneumonia	Journal of Microbiology, Immunology and Infection (2020) 53:4 (652-656). Date of Publication: 1 Aug 2020			NO	NO
EMBASE	Buetti N., Mazzuchelli T., Lo Priore E., Balmelli C., Llamas M., Pallanza M., Elzi L., Consonni V., Trimboli P., Forni-Ogna V., Bernasconi E.	Early administered antibiotics do not impact mortality in critically ill patients with COVID-19.	Journal of Infection (2020) 81:2 (e148-e149). Date of Publication: 1 Aug 2020			NO	NO
EMBASE	Ferguson J., Rosser J.I., Quintero O., Scott J., Subramanian A., Gumma M., Rogers A., Kappagoda S.	Characteristics and outcomes of coronavirus disease patients under nonsurge conditions, Northern California, USA, March–April 2020	Emerging Infectious Diseases (2020) 26:8 (1679-1685). Date of Publication: 1 Aug 2020			YES	YES
EMBASE	Mikulska M., Nicolini L.A., Signori A., Di Biagio A., Sepulcri C., Russo C., Dettori S., Berruti M., Sormani M.P., Giacobbe D.R., Vena A., De Maria A., Dentone C., Taramasso L., Mirabella M., Magnasco L., Mora S., Delfino E., Toscanini F., Balletto E., Alessandrini A.I., Baldi F., Briano F., Camera M., Dodi F., Ferrazin A., Labate L., Mazzarello G., Pincino R., Portunato F., Tutino S., Barisione …	Tocilizumab and steroid treatment in patients with COVID-19 pneumonia	PLoS ONE (2020) 15:8 August Article Number: e0237831. Date of Publication: 1 Aug 2020			DUPLICATE	DUPLICATE
EMBASE	Madenidou A.-V., Bukhari M.	Real-life experience of tocilizumab use in COVID-19 patients	Rheumatology (United Kingdom) (2020) 59:8 (2163-2166). Date of Publication: 1 Aug 2020			NO	NO
EMBASE	Rozga M., Cheng F.W., Handu D.	Effects of Probiotics in Conditions or Infections Similar to COVID-19 on Health Outcomes: An Evidence Analysis Center Scoping Review	Journal of the Academy of Nutrition and Dietetics (2020). Date of Publication: 20 Jul 2020			DUPLICATE	DUPLICATE
EMBASE	Torrego A., Pajares V., Fernández-Arias C., Vera P., Mancebo J.	Bronchoscopy in patients with COVID-19 with invasive mechanical ventilation: A single-center experience	American Journal of Respiratory and Critical Care Medicine (2020) 202:2 (284-287). Date of Publication: 15 Jul 2020			NO	NO
EMBASE	van der Meulen J.	Covid-19 and vitamin d deficienca fatal combination?	Netherlands Journal of Medicine (2020) 78:4 (218). Date of Publication: 1 Jul 2020			NO	NO
EMBASE	Kraemer A.X.E., Staal S.L., Matta J.E.L., Haaksma M.E., Heldeweg M.L., Smit J.M., Tuinman P.R., van Westerloo D.J., Kraemer C.V.E.	Pocus series: Point-of-care lung ultrasound in patients with covid-19	Netherlands Journal of Critical Care (2020) 28:4 (162-164). Date of Publication: 1 Jul 2020			NO	NO
EMBASE	Helms J., Severac F., Merdji H., Anglés-Cano E., Meziani F.	Prothrombotic phenotype in COVID-19 severe patients	Intensive Care Medicine (2020) 46:7 (1502-1503). Date of Publication: 1 Jul 2020			NO	NO
EMBASE	Sanford Z., Madathil R.J., Deatrick K.B., Tabatabai A., Menaker J., Galvagno S.M., Mazzeffi M.A., Rabin J., Ghoreishi M., Rector R., Herr D.L., Kaczorowski D.J.	Extracorporeal Membrane Oxygenation for COVID-19	Innovations: Technology and Techniques in Cardiothoracic and Vascular Surgery (2020) 15:4 (306-313). Date of Publication: 1 Jul 2020			NO	NO
EMBASE	Mak J.W.Y., Chan F.K.L., Ng S.C.	Probiotics and COVID-19: one size does not fit all	The Lancet Gastroenterology and Hepatology (2020) 5:7 (644-645). Date of Publication: 1 Jul 2020			DUPLICATE	DUPLICATE
EMBASE	De Seta D., Carta F., Puxeddu R.	Management of tracheostomy during COVID-19 outbreak: Heat and moisture exchanger filter and closed suctioning system	Oral Oncology (2020) 106 Article Number: 104777. Date of Publication: 1 Jul 2020			NO	NO
EMBASE	Valette X., Cheyron D.D.	Anakinra for patients with COVID-19	The Lancet Rheumatology (2020) 2:7 (e382). Date of Publication: 1 Jul 2020			NO	NO
EMBASE	Dargent A., Chatelain E., Kreitmann L., Quenot J.-P., Cour M., Argaud L., Antoine M., Baudry T., Bertrand P.-J., Bougnaud J., Charbonnieras F., Damien M., Delsol C., Gimet P., Moutou A., Nourry E., Pinede A., Lougnon Z., Roccia H., Romain M., Simon M., Srage K., Venet M.	Lung ultrasound score to monitor COVID-19 pneumonia progression in patients with ARDS	PLoS ONE (2020) 15:7 July Article Number: e0236312. Date of Publication: 1 Jul 2020			DUPLICATE	DUPLICATE
EMBASE	Lagier J.-C., Million M., Gautret P., Colson P., Cortaredona S., Giraud-Gatineau A., Honoré S., Gaubert J.-Y., Fournier P.-E., Tissot-Dupont H., Chabrière E., Stein A., Deharo J.-C., Fenollar F., Rolain J.-M., Obadia Y., Jacquier A., La Scola B., Brouqui P., Drancourt M., Parola P., Raoult D., Amrane S., Aubry C., Bardou M., Berenger C., Camoin-Jau L., Cassir N., Decoster C., Dhiver C., Doudier B…	Outcomes of 3,737 COVID-19 patients treated with hydroxychloroquine/azithromycin and other regimens in Marseille, France: A retrospective analysis	Travel Medicine and Infectious Disease (2020) 36 Article Number: 101791. Date of Publication: 1 Jul 2020			NO	NO
EMBASE	David P., Shoenfeld Y.	The smell in COVID-19 infection: Diagnostic opportunities	Israel Medical Association Journal (2020) 22:7 (335-337). Date of Publication: 1 Jul 2020			NO	NO
EMBASE	Naidoo J., Naidoo J., Reuss J.E., Reuss J.E., Suresh K., Feller-Kopman D., Forde P.M., Forde P.M., Mehta Steinke S., Rock C., Johnson D.B., Nishino M., Brahmer J.R., Brahmer J.R.	Immune-related (IR)-pneumonitis during the COVID-19 pandemic: Multidisciplinary recommendations for diagnosis and management	Journal for ImmunoTherapy of Cancer (2020) 8:1 Article Number: e000984. Date of Publication: 17 Jun 2020			NO	NO
EMBASE	François B., Laterre P.-F., Luyt C.-E., Chastre J.	The challenge of ventilator-associated pneumonia diagnosis in COVID-19 patients	Critical Care (2020) 24:1 Article Number: 289. Date of Publication: 5 Jun 2020			DUPLICATE	DUPLICATE
EMBASE	Xu K., Cai H., Shen Y., Ni Q., Chen Y., Hu S., Li J., Wang H., Yu L., Huang H., Qiu Y., Wei G., Fang Q., Zhou J., Sheng J., Liang T., Li L.	Management of COVID-19: the Zhejiang experience	Zhejiang da xue xue bao. Yi xue ban = Journal of Zhejiang University. Medical sciences (2020) 49:2 (147-157). Date of Publication: 25 May 2020			DUPLICATE	DUPLICATE
EMBASE	Lu X., Xu S.	Therapeutic effect of high-flow nasal cannula on severe COVID-19 patients in a makeshift intensive-care unit: A case report	Medicine (2020) 99:21 (e20393). Date of Publication: 22 May 2020			DUPLICATE	DUPLICATE
EMBASE	Rozga M., Cheng F.W., Moloney L., Handu D.	Effects of Micronutrients or Conditional Amino Acids on COVID-19-Related Outcomes: An Evidence Analysis Center Scoping Review	Journal of the Academy of Nutrition and Dietetics (2020). Date of Publication: 20 May 2020			DUPLICATE	DUPLICATE
EMBASE	Pedersen H.P., Hildebrandt T., Poulsen A., Uslu B., Knudsen H.H., Roed J., Poulsen T.D., Nielsen H.B.	Initial experiences from patients with covid-19 on ventilatory support in denmark	Danish Medical Journal (2020) 67:5 Article Number: A04200232. Date of Publication: 1 May 2020			YES	YES
EMBASE	Jiang F., Deng L., Zhang L., Cai Y., Cheung C.W., Xia Z.	Review of the Clinical Characteristics of Coronavirus Disease 2019 (COVID-19)	Journal of General Internal Medicine (2020) 35:5 (1545-1549). Date of Publication: 1 May 2020			NO	NO
EMBASE	Wang H., Zeng T., Wu X., Sun H.	Holistic care for patients with severe coronavirus disease 2019: An expert consensus	International Journal of Nursing Sciences (2020) 7:2 (128-134). Date of Publication: 10 Apr 2020			NO	NO
EMBASE	Sundaram M., Ravikumar N., Bansal A., Nallasamy K., Basavaraja G.V., Lodha R., Gupta D., Odena M.P., Ram A., Jayashree M.	Novel Coronavirus 2019 (2019-nCoV) Infection: Part II - Respiratory Support in the Pediatric Intensive Care Unit in Resource-limited Settings	Indian Pediatrics (2020) 57:4 (335-342). Date of Publication: 1 Apr 2020			NO	NO
EMBASE	Topel M., Aksu K.	Aerosol Medication Use in COVID-19 Pandemic	Asthma Allergy Immunology (2020) 18:2 (110-112). Date of Publication: 1 Apr 2020			NO	NO
EMBASE	Gao Q.Y., Chen Y.X., Fang J.Y.	2019 Novel coronavirus infection and gastrointestinal tract	Journal of Digestive Diseases (2020) 21:3 (125-126). Date of Publication: 1 Mar 2020			NO	NO
EMBASE	Xu K., Cai H., Shen Y., Ni Q., Chen Y., Hu S., Li J., Wang H., Yu L., Huang H., Qiu Y., Wei G., Fang Q., Zhou J., Sheng J., Liang T., Li L.	Management of corona virus disease-19 (COVID-19): the Zhejiang experience	Zhejiang da xue xue bao. Yi xue ban = Journal of Zhejiang University. Medical sciences (2020) 49:1 (0). Date of Publication: 21 Feb 2020			DUPLICATE	DUPLICATE
EMBASE	Lazzeri M., Lanza A., Bellini R., Bellofiore A., Cecchetto S., Colombo A., D'Abrosca F., Del Monaco C., Gaudiello G., Paneroni M., Privitera E., Retucci M., Rossi V., Santambrogio M., Sommariva M., Frigerio P.	Respiratory physiotherapy in patients with COVID-19 infection in acute setting: A Position Paper of the Italian Association of Respiratory Physiotherapists (ARIR)	Monaldi Archives for Chest Disease (2020) 90:1 (163-168) Article Number: 1285. Date of Publication: 21 Jan 2020			NO	NO
EMBASE	Passarelli P.C., Passarelli G., Charitos I.A., Rella E., Santacroce L., D’Addona A.	COVID-19 and oral diseases: How can we manage hospitalized and quarantined patients while reducing risks?	Electronic Journal of General Medicine (2020) 17:6 Article Number: em238. Date of Publication: 2020			NO	NO
EMBASE	Ocal S.	Pulmonary rehabilitation	Journal of Critical and Intensive Care (2020) 11 Supplement 1 (16-17). Date of Publication: 2020			NO	NO
EMBASE	Mohamed M.A., Kaur J., Wani F., Kichloo A., Bhanot R.	Renal transplant recipient with concurrent COVID-19 and stenotrophomonas maltophilia pneumonia treated with trimethoprim/ sulfamethoxazole leading to acute kidney injury: A therapeutic dilemma	American Journal of Case Reports (2020) 21 (1-5) Article Number: e926464. Date of Publication: 2020			NO	NO
EMBASE	Paramythiotou E., Skyllas G., Lignos M., Dimopoulos G.	Massive tension pyopneumothorax and pneumoperitoneum in a COVID-19 patient	Pneumon (2020) 33:3 (1). Date of Publication: 2020			NO	NO
EMBASE	Moosavi M.-S., Aminishakib P., Ansari M.	Antiviral mouthwashes: possible benefit for COVID-19 with evidence-based approach	Journal of Oral Microbiology (2020) 12:1 Article Number: 1794363. Date of Publication: 1 Jan 2020			DUPLICATE	DUPLICATE
EMBASE	Dequin P.-F., Gouge A.L., Tavernier E., Giraudeau B., Zohar S.	Embedding a COVID-19 Group Sequential Clinical Trial Within an Ongoing Trial: Lessons From an Unusual Experience	Statistics in Biopharmaceutical Research (2020) (1-5). Date of Publication: 2020			NO	NO
EMBASE	Ikuyama Y., Wada Y., Tateishi K., Kitaguchi Y., Yasuo M., Ushiki A., Urushihata K., Yamamoto H., Kamijo H., Mita A., Imamura H., Hanaoka M.	Successful recovery from critical COVID-19 pneumonia with extracorporeal membrane oxygenation: A case report	Respiratory Medicine Case Reports (2020) 30 Article Number: 101113. Date of Publication: 1 Jan 2020			NO	NO
EMBASE	Ramos K.J., Kapnadak S.G., Collins B.F., Pottinger P.S., Wall R., Mays J.A., Perchetti G.A., Jerome K.R., Khot S., Limaye A.P., Mathias P.C., Greninger A.	Detection of SARS-CoV-2 by bronchoscopy after negative nasopharyngeal testing: Stay vigilant for COVID-19	Respiratory Medicine Case Reports (2020) 30 Article Number: 101120. Date of Publication: 1 Jan 2020			NO	NO
EMBASE	Fernandez N.B., Caceres D.H., Beer K.D., Irrazabal C., Delgado G., Farias L., Chiller T.M., Verweij P.E., Stecher D.	Ventilator-associated pneumonia involving Aspergillus flavus in a patient with coronavirus disease 2019 (COVID-19) from Argentina	Medical Mycology Case Reports (2020). Date of Publication: 2020			DUPLICATE	DUPLICATE
EMBASE	Vera-Pineda R., Carrizales-Sepulveda E.F., Camacho-Ortiz A., Nuzzolo-Shihadeh L., Cruz-Ramos F., Ordaz-Farias A., Benavides-Gonzalez M.A., Carranza-Villegasa G.	Echocardiographic characteristics of subjects with COVID-19: A case series	Cardiology Research (2020) 11:4 (260-265). Date of Publication: 2020			NO	NO
EMBASE	Argenzian M.G., Bruc S.L., Slate C.L., Tia J.R., Baldwi M.R., Barr R.G., Chan B.P., Cha K.H., Cho J.J., Gavin N., Goyal P., Mill A.M., Pate A.A., Romney M.-L.S., Saffor M.M., Schluge N.W., Sengupta S., Sobieszczy M.E., Zucke J.E., Asadouria P.A., Bel F.M., Boyd R., Cohe M.F., Colquhou M.I., Colvill L.A., De Jonge J.H., Dershowit L.B., De S.A., Eisema K.A., Girvi Z.P., Gon D.T., Har A.A., Herzik N…	Characterization and clinical course of 1000 patients with coronavirus disease 2019 in New York: Retrospective case series	The BMJ (2020) 369 Article Number: m1996. Date of Publication: 2020			NO	NO
EMBASE	Ramakrishnan N., Vijayaraghavan B.K.T., Venkataraman R.	Breaking barriers to reach farther: A call for urgent action on Tele-ICU services	Indian Journal of Critical Care Medicine (2020) 24:6 (385-392). Date of Publication: 2020			NO	NO
EMBASE	Barlass U., Wiliams B., Dhana K., Adnan D., Khan S.R., Mahdavinia M., Bishehsari F.	Marked elevation of lipase in COVID-19 Disease: A cohort study	Clinical and Translational Gastroenterology (2020) 11:7 Article Number: e00215. Date of Publication: 2020			NO	NO
EMBASE	Rao S.V., Udhayachandar R., Rao V.B., Raju N.A., Nesaraj J.J.J., Kandasamy S., Samuel P.	Voluntary prone position for acute hypoxemic respiratory failure in unintubated patients	Indian Journal of Critical Care Medicine (2020) 24:7 (557-562). Date of Publication: 2020			DUPLICATE	DUPLICATE
EMBASE	Bonilla C., Riera J., Pacheco A., Argudo E., Contreras S., Chiscano L., Diéz M., Cortina A., Garciá-De-Acilu M., Santafa M., Diáz-Lagares C., Martínez-Martínez M., Garciá S., Castro M.Á., Siliato M.S., Altisent O.A.-J., Asencio V., Domínguez A., Gallart E., Girón P., Ferrer R., Martínez J.	Complications during ECMO support in patients with COVID-19: A prospective observational study	ASAIO Journal (2020) 66:SUPPL 3 (17). Date of Publication: 2020			NO	NO
EMBASE	García Olivares P., Garrido A., Cedeño Mora J., Mata C., Cui J., Oliver P., Castañeda G., Alvarez C., Cango N., Gomez J.M.	Descriptive analysis of critically ill patients admitted to a third-level hospital in covid-19 pandemic	Intensive Care Medicine Experimental (2020) 8:SUPPL 2. Date of Publication: 2020			NO	NO
EMBASE	De Miguel Martín S.H., Leal Micharet A.M., Czapka Mital J.D., Aviles Garcia M., Cubells Romeral M.T., Pozuelo Echegaray I., Mateus Sanabria L.M., Benitez Ferreiro V.A., Gamo De Maeyer A.	Endotracheal tube obstruction in COVID-19 critical ill patients: Complications	Intensive Care Medicine Experimental (2020) 8:SUPPL 2. Date of Publication: 2020			NO	NO
EMBASE	Lopez-Rodriguez L., Palacios F., Vasco D., Manzano D., Lorente J.A.	Infections in patients with covid-19 and acute respiratory failure requiring mechanical ventilation	Intensive Care Medicine Experimental (2020) 8:SUPPL 2. Date of Publication: 2020			NO	NO
EMBASE	Sánchez Díaz P., Molinero Sander P., De La Oliva R., Serrano P., Suarez-de-la-Rica A., Maseda E., Falces Romero I.	Secondary infection in mechanically ventilated, critically ill-patients with COVID-19	Intensive Care Medicine Experimental (2020) 8:SUPPL 2. Date of Publication: 2020			NO	NO
EMBASE	Truelove A., Baldwin A., Shirley R., Ali T.	Brachial plexopathy secondary to prone positioning, an aetiology to consider during the COVID-19 pandemic	Intensive Care Medicine Experimental (2020) 8:SUPPL 2. Date of Publication: 2020			NO	NO
EMBASE	García Huertas D., Fernandez Florido P., Fuentes Calatayud A., Machado C.J.F.	Descriptive analysis of the samples of bronchial aspirate culture in patients admitted with COVID-19 between March-May 2020	Intensive Care Medicine Experimental (2020) 8:SUPPL 2. Date of Publication: 2020			NO	NO
EMBASE	Leal Micharet A.M., De Miguel Martín S.H., Czapka Mital J.D., Cubells Romeral M.T., Mateus Sanabria L.M., Pozuelo Echegaray I., Aviles Garcia M., Benitez Ferreiro V.A., Gamo De Maeyer A.	Etiology of ventilator-associated pneumonia after orotracheal tube obstruction in critically ill patients with SARS-CoV 2	Intensive Care Medicine Experimental (2020) 8:SUPPL 2. Date of Publication: 2020			NO	NO
EMBASE	Pisano E., Bonino C., Arena A., Montanari G., Cerbone F., Umbrello M., Muttini S.	Effect of different corticosteroid regimens on the outcome of patients with severe COVI19-related acute respiratory failure	Intensive Care Medicine Experimental (2020) 8:SUPPL 2. Date of Publication: 2020			NO	NO
EMBASE	Mera A.E., Navas-Pérez A., González De Molina F.J., Rodríguez-López M., Torrens Sonet M., Alvarez Garcia-Pumarino M., Tomasa-Irriguible T.M., Sabater-Riera J., Cerdá Martínez M., Prados Chica J., Baró Serra A., Casanova-Gongora E., Pérez Carrasco M., Díaz-Buendía Y., Ortiz Ballujera P., Olmo-Isasmendi A., Rovira-Anglès C., Oliva-Zelaya I., Catalán-Ibars R.M., Ibarz-Vilamayor M.	Acute kidney injury in critically ill patients with COVID-19 disease: AKICOV multicenter study	Intensive Care Medicine Experimental (2020) 8:SUPPL 2. Date of Publication: 2020			NO	NO
EMBASE	Rouzé A., Martin-Loeches I., Povoa P., Makris D., Artigas A., Labreuche J., Nseir S.	Relationship between SARS-CoV-2 infection and the incidence of ventilator-associated lower respiratory tract infections: A European multicenter cohort study	Intensive Care Medicine Experimental (2020) 8:SUPPL 2. Date of Publication: 2020			NO	NO
EMBASE	Kisoka G., Piret S., Legrain C., Lambermont B., Jadot L., Guntz J., Kai-Larsen Y., Grass S., Ammar H., Bertrand A., Misset B., Damas P.	Can noble metal coating reduce the incidence of ventilator associated pneumonia (VAP): A multicenter double blind randomized pilot study	Intensive Care Medicine Experimental (2020) 8:SUPPL 2. Date of Publication: 2020			NO	NO
EMBASE	De La Vega Sánchez A., González De Molina F.J., Díaz B.Y., Navas-Pérez A., Ortiz Ballujera P., Pérez Carrasco M., Olmo-Isasmendi A., Rovira-Anglès C., Oliva-Zelaya I., Catalán-Ibars R.M., Ibarz-Vilamayor M., Rodríguez-López M., Torrens Sonet M., Alvarez Garcia-Pumarino M., Tomasa Irriguible T.M., Sabater-Riera J., Prados Chica J., Baró Serra A., Casanova-Gongora E., Pedrós Mas C.	Renal replacement therapy in critically ill patients with COVID 19: A multicenter study AKICOV	Intensive Care Medicine Experimental (2020) 8:SUPPL 2. Date of Publication: 2020			NO	NO
EMBASE	Martinez Martinez M., Ramos Gomez F.J., Nuvials Casals F.X., Roca O., Ferrer Roca R.	Epidemiology and risk factors of ventilator-associated pneumonia in COVID-19 patients: A propensity-score matched analysis	Intensive Care Medicine Experimental (2020) 8:SUPPL 2. Date of Publication: 2020			NO	NO
EMBASE	Dupuis C., De Montmollin E., Goldgran-Toledano D., Reignier J., Schwebel C., Neuville M., Moreno U., Siami S., Ruckly S., Alberti C., Mourvillier B., Bailly S., Laurent V., Adda M., Gainnier M., Buetti N., Souweine B., Timsit J.F.	Impact of early corticosteroids on day-60 mortality in critically ill patients with COVID-19: A multicenter cohort study of the OUTCOMEREA network	Intensive Care Medicine Experimental (2020) 8:SUPPL 2. Date of Publication: 2020			NO	NO
EMBASE	Hajela S., Ravenhill B., Ubhi S., Vilas Navapurkar V.N., Conway-Morris A., Mahroof R., Mailis M., Dougan G., Martin M.	Ventilator-associated pneumonia in COVID19: A single centre experience	Intensive Care Medicine Experimental (2020) 8:SUPPL 2. Date of Publication: 2020			NO	NO
EMBASE	Salve G., Francesco E., Pregnolato S., Giulia T., Riccardi F., Mascia B., Bonaiti S., Pizzulli M., Fontanelli L., Mongodi S., Mojoli F., Veronesi R.	ARDS treated in a super-obese COVID-19 patient admitted to an OR converted into ICU	Intensive Care Medicine Experimental (2020) 8:SUPPL 2. Date of Publication: 2020			NO	NO
EMBASE	Pineda-Capitan J.J., Rodriguez-Gomez J., Rojas-Amezcua M., León R., Mula A., Pozo Laderas J.C.	Bacterial and/or fungal infection in patients with respiratory virus pneumonia	Intensive Care Medicine Experimental (2020) 8:SUPPL 2. Date of Publication: 2020			NO	NO
EMBASE	Simon C., Allemann L., Thalmann M., Fleury Y., Ksouri H., Chuard C., Sridharan G.	Nosocomial infections during COVID-19 surge: Increased incidence and very common use of broad-spectrum antibiotics	Intensive Care Medicine Experimental (2020) 8:SUPPL 2. Date of Publication: 2020			NO	NO
EMBASE	Rodrigues De Castro B., Knapen A., Moulaert L.P., Henin P., Mesland J.B.	Co/Super infection in critical SARS-CoV2 pneumonia	Intensive Care Medicine Experimental (2020) 8:SUPPL 2. Date of Publication: 2020			NO	NO
EMBASE	Diez Del Corral B., Pérez Ruiz M., Gimenez Beltrán B., Breval Flores A., Moreno Cano S., Estella A.	Infectious complications in ICU patients with SARS COV 2 respiratory infection	Intensive Care Medicine Experimental (2020) 8:SUPPL 2. Date of Publication: 2020			NO	NO
EMBASE	Onieva Calero F., Carmona Flores R., Carmona Sánchez P., López M.C., Carcel Fernandez S., Pozo Laderas J.C., De La Fuente Martos C.	COVID-19 in critically ill solid organ transplantation recipients: Our experience	Intensive Care Medicine Experimental (2020) 8:SUPPL 2. Date of Publication: 2020			NO	NO
						88	17	7	REVIEW				71
								48	NO DATA OF INTEREST
								2	CASE REPORT
						190		3	COMMENTARY/EDITORIAL
								8	NOT SPECIFICALLY ADDRESSING VAP
								1	POPULATION NOT RELEVANT
								1	CASE SERIES WITH LESS THAN TEN PATIENTS				88
								1	NOT PEER REVIEWED

## Sheet: Other sources
First author	Article Title	Journal	Publication Year	DOI/REF	SCREENED FROM FULL TEXT?	INCLUDED?	REASON FOR EXCLUSION (FULL TEXT ONLY)
Bardi	Nosocomial infections associated to COVID-19 in the intensive care unit: clinical characteristics and outcome	European Journal of Clinical Microbiology & Infectious Diseases	2021	10.1007/s10096-020-04142-w	YES	YES
Gupta	Factors Associated With Death in Critically Ill Patients With Coronavirus Disease 2019 in the US	JAMA Int Med	2020	10.1001/jamainternmed.2020.3596.	YES	NO	NO DATA OF INTEREST
Grasselli	Pathophysiology of COVID-19-asso- ciated acute respiratory distress syndrome: a multicentre prospective observational study.	Lancet Resp Med	2020	10.1016/ S2213-2600(20)30370-2.	YES	NO	NO DATA OF INTEREST
Ferrando	Clinical features, ventilatory management, and outcome of ARDS caused by COVID-19 are similar to other causes of ARDS.	Intensive Care Med	2020	10.1007/s00134-020-06192-2.	YES	NO	NO DATA OF INTEREST
Botta	Ventilation management and clinical outcomes in invasively ventilated patients with COVID-19 (PRoVENT- COVID): a national, multicentre, observational cohort study.	Lancet Resp Med	2020	10.1016/S2213-2600(20)30459-8	YES	NO	NO DATA OF INTEREST
Schenck	Respiratory mechanics and gas exchange in COVID-19-associated respiratory failure.	Ann Am Thorac Soc	2020	2020;17:1158–61.	YES	NO	NO DATA OF INTEREST
Cummings	Epidemiology, clinical course, and outcomes of critically ill adults with COVID-19 in New York City: a prospective cohort study.	Lancet	2020	2020;395:1763–70	YES	NO	NO DATA OF INTEREST
Roedl	Mechanical ventilation and mortality among 223 critically ill patients with coronavirus disease 2019: a multi- centric study in Germany	Aust Crit Care	2020	10.1016/j. aucc.2020.10.009	YES	NO	NO DATA OF INTEREST
Laverdure	Impact of initial respiratory compliance in ventilated patients with acute respiratory distress syndrome related to COVID-19	Crit Care	2020	2020;24:412.	YES	NO	NO DATA OF INTEREST
Bos	Subphenotyping acute respiratory distress syndrome in patients with COVID-19: consequences for ventilator management	Ann Am Thorac Soc.	2020	2020;17:1161–3.	YES	NO	NO DATA OF INTEREST
Haudebourg	Respiratory mechanics of COVID-19- versus non-COVID- 19-associated acute respiratory distress syndrome.	Am J Respir Crit Care Med	2020	2020;202:287–90	YES	NO	NO DATA OF INTEREST
Mitra	Baseline characteristics and outcomes of patients with COVID-19 admitted to intensive care units in Vancouver, Canada: a case series.	CMAJ.	2020	2020;192:E694–701	YES	NO	NO DATA OF INTEREST
Pandya	Ventilatory mechanics in early vs late intubation in a cohort of coronavirus disease 2019 patients with ARDS	Chest	2020	10.1016/j.chest.2020.08.2084.	YES	NO	NO DATA OF INTEREST
Sinha	Prevalence of phenotypes of acute respiratory distress syndrome in critically ill patients with COVID-19: a prospective observational study	Lancet Respir Med	2020	10.1016/S2213-2600(20)30366-0	YES	NO	NO DATA OF INTEREST
Ziehr	Respiratory pathophysiology of mechani- cally ventilated patients with COVID-19: a cohort study	Am J Respir Crit Care Med	2020	2020;201:1560–4	YES	NO	NO DATA OF INTEREST
Cavayas	Early experience with critically ill patients with COVID-19 in Montreal.	Can J Anaesth	2020	10.1007/s12630-020-01816-z.	YES	NO	NO DATA OF INTEREST
Piroth	Comparison of the characteristics, morbidity, and mortality of COVID-19 and seasonal influenza: a nationwide, population-based retrospective cohort study	Lancet Respir Med	2021	/10.1016/ S2213-2600(20)30527-0	YES	NO	NO DATA OF INTEREST
Suarez de la Rica	Secondary infections in mechanically ventilated patients with COVID-19: An overlooked matter?	Revista Española de Quimioterapia	2021	10.37201/req/031.2021	YES	YES
Grasselli	Hospital-acquired infections in critically-ill COVID-19 patients	Chest	2021	10.1016/j.chest.2021.04.002	YES	YES
